# Supplementary material for: Serendipita indica E5′NT modulates extracellular nucleotide levels in the plant apoplast and affects fungal colonization
Source: EMBO Rep. 2019 Feb 5;20(2):e47430. doi: 10.15252/embr.201847430 (PMC6362346; doi:10.15252/embr.201847430)
Supplement: Supplementary file 2 — Table EV1 [file EMBR-20-e47430-s002.xlsx]

## Sheet: Title
Table EV1: S. indica proteins ID’s identified in apoplastic fluid and culture fluid referenced to microarray expression data.

## Sheet: Table S1a_5 dpi
Gene	Mass Spectrometry			Protein Information			Microarray Data (from Zuccaro et al., 2011)
	Found in	# Unique Peptides		Sequence Description	SP	MW [kDa]	HV l vs d			HV l vs CM			HV d vs CM			AT l vs PNM		HV l vs PNM
		S1	S2 Deg				36h/48h	3d	5d	36h/48h	3d	5d	36h/48h	3d	5d	3d	14d	3d	14d
PIIN_01611	HV+S.indica<pGOGFP> APF roots 5dpi	11	9	hsp70-like protein	-	70.5292	0	0	0	0	0	0	0	0	0	0	0	0	0
PIIN_04932	HV+S.indica<pGOGFP> APF roots 5dpi	7		aminopeptidase	20	42.5507	0	0	0	4.28614	4.74846	4.53419	0	5.49121	5.10727	2.23901	2.49316	6.73474	6.85756
PIIN_09737	HV+S.indica<pGOGFP> APF roots 5dpi	6		gtp-binding protein ypt1	-	24.9096	0	0	0	0	0	0	0	0	0	0	0	0	0
PIIN_08676	HV+S.indica<pGOGFP> APF roots 5dpi	6	4	glucose-6-phosphate isomerase	-	60.8619	0	0	0	0	0	0	0	0	0	0	0	1.06101	0
PIIN_10033	HV+S.indica<pGOGFP> APF roots 5dpi		5	enolase	-	43.4022	0	0	0	0	0	0	0	0	0	0	0	0	-2.51697
PIIN_09051	HV+S.indica<pGOGFP> APF roots 5dpi	5	4	probable extracellular elastinolytic metalloproteinase precursor	19	64.5525	0	0	0	4.97865	5.41143	5.30305	0	6.18646	5.98208	4.62721	5.18467	8.87598	9.40863
PIIN_03333	HV+S.indica<pGOGFP> APF roots 5dpi	4		ubiquitin isoform cra_a	-	21.9667	1.53605	1.20163	1.09761	1.25701	1.1375	1.18269	0	0	0	2.14449	0	1.63724	2.02097
PIIN_04941	HV+S.indica<pGOGFP> APF roots 5dpi	4		aminopeptidase	20	42.7427	1.4957	0	0	0	2.25096	2.33342	0	2.64616	2.41684	0	0	2.56576	4.01045
PIIN_05458	HV+S.indica<pGOGFP> APF roots 5dpi	5	3	enzyme in the non-oxidative pentose phosphate pathway	-	35.9278	0	0	0	0	0	0	0	0	0	0	0	0	0
PIIN_04931	HV+S.indica<pGOGFP> APF roots 5dpi	5	2	aminopeptidase	25	49.3031	0	-1.02148	0	2.96347	3.56925	3.14568	0	4.58856	4.00899	1.21533	1.56981	5.56711	5.04939
PIIN_08857	HV+S.indica<pGOGFP> APF roots 5dpi	3	4	hypothetical protein PIIN_08857 [Piriformospora indica DSM 11827]	-	23.7332	0	3.02503	3.84599	0	1.78241	1.76129	0	0	0	0	7.36637	4.35532	7.14077
PIIN_00112	HV+S.indica<pGOGFP> APF roots 5dpi	3		probable carboxypeptidase	19	49.1382	0	-1.1177	0	3.59932	4.30159	4.15218	0	5.64184	5.1981	0	2.81772	6.64248	6.34847
PIIN_01005	HV+S.indica<pGOGFP> APF roots 5dpi	3		5 -nucleotidase precursor	19	62.6656	0	0	0	1.79077	1.52607	0	1.79494	2.1635	1.25701	1.66786	0	4.22271	4.45885
PIIN_02117	HV+S.indica<pGOGFP> APF roots 5dpi	3		glyceraldehyde-3-phosphate dehydrogenase	56	36.1865	0	0	0	0	0	0	0	0	0	0	0	0	-2.0144
PIIN_02595	HV+S.indica<pGOGFP> APF roots 5dpi	3	3	d-xylose reductase	-	35.2672	0	-1.5008	-1.73985	-1.43829	0	0	0	0	1.13093	0	0	0	3.22137
PIIN_03044	HV+S.indica<pGOGFP> APF roots 5dpi	3		pyruvate kinase	32	56.8589	0	0	0	0	0	0	0	0	0	0	0	0	-1.7015
PIIN_04110	HV+S.indica<pGOGFP> APF roots 5dpi	3		ras-related protein rab-7a	-	22.6382	0	0	0	0	0	0	0	0	0	0	0	0	0
PIIN_04265	HV+S.indica<pGOGFP> APF roots 5dpi		3	polyubiquitin	-	25.0464	1.1375	0	0	0	0	0	0	0	0	1.99116	1.30102	0	0
PIIN_05440	HV+S.indica<pGOGFP> APF roots 5dpi	3		glutathione-disulfide reductase	-	51.7305	0	0	0	0	0	0	0	0	0	0	0	0	-1.7501
PIIN_06126	HV+S.indica<pGOGFP> APF roots 5dpi		3	hsp70 chaperone	24	71.1599	0	0	0	0	0	0	0	0	-1.23266	0	0	0	0
PIIN_06436	HV+S.indica<pGOGFP> APF roots 5dpi	3	3	domain-containing protein	-	24.6743	0	0	0	-1.62761	0	0	-1.32193	0	0	0	0	1.15749	0
PIIN_07640	HV+S.indica<pGOGFP> APF roots 5dpi	3		alpha-glucosidase	22	98.8392	0	0	2.20477	-1.18269	0	0	-1.69599	-1.48027	-3.16832	0	1.36209	0	-2.26552
PIIN_08679	HV+S.indica<pGOGFP> APF roots 5dpi		3	fumarate reductase	18	68.6083	0	0	0	-1.46467	-1.40599	-1.18269	-1.1177	0	0	0	0	0	0
PIIN_10411	HV+S.indica<pGOGFP> APF roots 5dpi	3		profilin ii	-	15.6109	0	0	0	0	0	0	0	0	0	0	0	0	0
PIIN_00416	HV+S.indica<pGOGFP> APF roots 5dpi	3	2	s-adenosyl-l-homocysteine hydrolase	-	46.9718	0	0	0	0	0	0	0	0	0	0	0	0	-1.41833
PIIN_00425	HV+S.indica<pGOGFP> APF roots 5dpi	3	2	probable extracellular elastinolytic metalloproteinase precursor	-	66.1467	0	0	0	3.9364	4.5435	4.58856	0	5.20711	5.2075	4.98413	3.7252	6.84382	6.30352
PIIN_02492	HV+S.indica<pGOGFP> APF roots 5dpi	2	3	related to subtilisin-like serine protease	18	95.8097	0	0	0	0	0	0	0	1.60407	0	1.28673	0	3.12479	3.30449
PIIN_02932	HV+S.indica<pGOGFP> APF roots 5dpi	3	2	protein disulfide isomerase	19	56.1946	0	0	0	0	0	0	0	0	0	0	0	0	1.41218
PIIN_05242	HV+S.indica<pGOGFP> APF roots 5dpi	3	2	deuterolysin m35 metalloprotease	18	36.3326	0	0	0	5.29976	5.71177	5.52857	0	6.46581	6.05224	4.33411	5.45411	8.37936	9.52772
PIIN_05558	HV+S.indica<pGOGFP> APF roots 5dpi	3	2	probable gtp-binding protein rab11	-	29.5364	0	0	0	0	0	0	0	0	0	0	0	0	0
PIIN_05901	HV+S.indica<pGOGFP> APF roots 5dpi	2	3	hypothetical protein PIIN_05901 [Piriformospora indica DSM 11827]	-	28.9169	0	0	0	0	0	0	0	0	0	0	0	0	0
PIIN_06679	HV+S.indica<pGOGFP> APF roots 5dpi	3	2	glycoside hydrolase family 15 protein	20	63.9209	0	-2.04614	0	0	0	-1.13093	0	2	0	3.72658	2.31734	0	0
PIIN_10082	HV+S.indica<pGOGFP> APF roots 5dpi	3	2	protein	22	80.2934	0	0	0	1.9782	2.16672	1.90689	1.83188	3.04963	2.52356	1.58745	0	4.27024	4.92917
PIIN_00217	HV+S.indica<pGOGFP> APF roots 5dpi	2		14-3-3 protein	-	73.0174	0	0	0	0	0	0	0	0	0	0	0	0	-1.22303
PIIN_00590	HV+S.indica<pGOGFP> APF roots 5dpi	2		aldolase citrate lyase family protein	-	38.9424	0	0	1.50589	1.23879	1.22033	1.10434	1.5008	0	0	0	0	-1.71856	-3.97994
PIIN_00628	HV+S.indica<pGOGFP> APF roots 5dpi		2	leucyl aminopeptidase	-	103.456	0	0	0	0	0	0	0	0	0	0	0	0	0
PIIN_00784	HV+S.indica<pGOGFP> APF roots 5dpi	2		nucleoside diphosphate kinase	-	16.9346	0	0	0	0	0	0	0	0	0	0	0	0	-1.08186
PIIN_01261	HV+S.indica<pGOGFP> APF roots 5dpi	2		triosephosphate isomerase	-	24.1657	0	0	0	0	0	0	0	0	0	0	0	0	-1.05462
PIIN_01401	HV+S.indica<pGOGFP> APF roots 5dpi		2	atypical abc1 abc1-b protein kinase	99	77.7932	0	0	0	0	0	0	0	0	0	0	0	0	0
PIIN_01866	HV+S.indica<pGOGFP> APF roots 5dpi		2	carbohydrate-binding module family 48 protein	-	41.4018	0	0	0	0	0	0	0	1.05658	0	0	0	0	0
PIIN_02121	HV+S.indica<pGOGFP> APF roots 5dpi	2		secreted protein	20	21.9929	2.19219	0	0	4.11686	5.33056	6.11166	0	5.51317	6.04418	0	3.30905	6.86494	8.10839
PIIN_02268	HV+S.indica<pGOGFP> APF roots 5dpi	2		endoribonuclease l-psp	-	13.5619	0	0	0	0	0	0	0	1.16993	0	0	-1.66944	-1.39985	-1.41017
PIIN_02535	HV+S.indica<pGOGFP> APF roots 5dpi	2		heat shock protein	31	70.6707	0	0	1.15704	0	0	0	0	0	-1.30451	0	0	0	-2.29334
PIIN_02536	HV+S.indica<pGOGFP> APF roots 5dpi	2		phosphoglycerate mutase family protein	-	30.5454	0	0	0	0	0	0	0	0	0	0	0	1.06768	0
PIIN_03008	HV+S.indica<pGOGFP> APF roots 5dpi	2		translation elongation factor 1a	-	50.0792	0	0	0	0	0	0	0	0	0	0	0	0	-1.20101
PIIN_03186	HV+S.indica<pGOGFP> APF roots 5dpi	2		protein	17	40.7457	0	0	0	0	0	0	-1.15056	0	0	0	1.08246	0	0
PIIN_04107	HV+S.indica<pGOGFP> APF roots 5dpi		2	6-phosphogluconate dehydrogenase	4	53.7325	0	0	0	0	0	0	0	0	0	0	0	0	0
PIIN_04111	HV+S.indica<pGOGFP> APF roots 5dpi	2		glycoside hydrolase family 3 protein	18	80.864		0	0	0	0	0	0	0	0	0	1.25421	1.50031	1.82313
PIIN_04255	HV+S.indica<pGOGFP> APF roots 5dpi	2		protein	-	34.3387	0	0	0	0	0	0	0	0	1.0072	0	1.23033	1.10333	0
PIIN_04352	HV+S.indica<pGOGFP> APF roots 5dpi	2		inorganic diphosphatase	20	35.5029	0	0	0	0	0	0	0	0	0	0	0	0	-1.73975
PIIN_04685	HV+S.indica<pGOGFP> APF roots 5dpi	2	2	related to aminopeptidase	22	46.1091	0	0	-1.45418	0	1.1177	1.0635	0	2.04264	2.52105	0	0	2.63033	3.50112
PIIN_04810	HV+S.indica<pGOGFP> APF roots 5dpi	2		nadh-dependent flavin oxidoreductase	-	45.9646	0	1.07724	1.13093	0	0	0	-1.08406	0	-1.22033	1.90666	2.34379	2.04652	-2.71658
PIIN_04899	HV+S.indica<pGOGFP> APF roots 5dpi		2	aldehyde dehydrogenase	-	50.8027	0	0	-1.29278	-1	0	1.09761	-1.36177	0	2.38957	1.48322	3.90019	2.62664	5.372
PIIN_05132	HV+S.indica<pGOGFP> APF roots 5dpi	2	2	calmodulin	-	16.6629	0	0	0	0	0	0	0	0	1.18269	0	0	0	0
PIIN_05133	HV+S.indica<pGOGFP> APF roots 5dpi		2	calmodulin	-	16.8449	0	0	0	0	0	0	0	0	0	0	0	0	-1.21335
PIIN_06177	HV+S.indica<pGOGFP> APF roots 5dpi		2	elongation factor 1-gamma	-	47.5032	0	0	0	0	0	0	0	0	0	0	0	0	-1.08052
PIIN_06183	HV+S.indica<pGOGFP> APF roots 5dpi	2		4-nitrophenylphosphatase	-	32.0805	0	0	0	0	0	0	0	0	0	0	0	0	-1.06802
PIIN_06314	HV+S.indica<pGOGFP> APF roots 5dpi	2		probable tfp1p-h+-atpase v1 domain 69 kd catalytic vacuolar	-	68.1187	0	0	0	0	0	0	0	0	0	0	0	0	0
PIIN_06466	HV+S.indica<pGOGFP> APF roots 5dpi		2	outer mitochondrial membrane protein porin	-	31.4252	0	0	1	0	0	0	0	0	-1.23879	0	0	0	0
PIIN_06568	HV+S.indica<pGOGFP> APF roots 5dpi	2	2	aspartic protease	18	43.1814	0	-1.41684	-2.41684	3.24945	3.2032	0	0	4.62117	3.22651	0	1.69478	4.50936	3.27235
PIIN_06613	HV+S.indica<pGOGFP> APF roots 5dpi		2	macrofage activating glycoprotein	20	36.4157	0	0	0	0	0	0	0	0	0	0	0	-2.26974	-1.42008
PIIN_07372	HV+S.indica<pGOGFP> APF roots 5dpi		2	cytochrome b5	-	13.962	0	0	0	0	0	0	0	0	0	0	0	0	0
PIIN_07952	HV+S.indica<pGOGFP> APF roots 5dpi		2	hypothetical protein PIIN_07952 [Piriformospora indica DSM 11827]	17	37.5174	0	0	0	0	0	0	0	0	0	3.50668	2.24306	2.49264	4.33447
PIIN_08032	HV+S.indica<pGOGFP> APF roots 5dpi	2		malate dehydrogenase	22	35.168	0	0	1.22033	0	0	0	0	0	-1.31615	0	0	0	-1.85747
PIIN_09515	HV+S.indica<pGOGFP> APF roots 5dpi	2	2	histone h4	-	10.8631	0	0	0	0	0	0	0	0	-1.12433	0	-1.17902	0	0
PIIN_10625	HV+S.indica<pGOGFP> APF roots 5dpi	2	2	3-beta hydroxysteroid dehydrogenase isomerase family protein	15	37.6861	0	0	0	0	0	0	0	0	0	1.56118	0	0	-3.20281
PIIN_00126	HV+S.indica<pGOGFP> APF roots 5dpi	1		malate dehydrogenase	-	34.7257	0	0	0	0	0	0	0	0	0	0	0	0	-1.31945
	S1, S2	biological repetitions
	Deg	deglycosylated
	SP	predicted signal peptide cleavage site
	HV l vs d	S. indica growing on living vs. dead barley roots
	HV l vs CM	S. indica growing on living barley roots vs. CM medium
	HV d vs CM	S. indica growing on dead barley roots vs. CM medium
	AT l vs PNM	S. indica growing on living Arabidopsis roots vs. PNM medium
	HV l vs PNM	S. indica growing on living barley roots vs. PNM medium

## Sheet: Table S1b_10 dpi
Gene	Mass Spectrometry				Protein Information			Microarray Data (from Zuccaro et al., 2011)
	Found in	# Unique Peptides			Sequence Description	SP	MW [kDa]	HV l vs d			HV l vs CM			HV d vs CM			AT l vs PNM		HV l vs PNM
		S1	S2	S3 Deg				36h/48h	3d	5d	36h/48h	3d	5d	36h/48h	3d	5d	3d	14d	3d	14d
PIIN_05458	HV+S.indica<pGOGFP> APF roots 10dpi		7	4	enzyme in the non-oxidative pentose phosphate pathway	-	35.9278	0	0	0	0	0	0	0	0	0	0	0	0	0
PIIN_02952	HV+S.indica<pGOGFP> APF roots 10dpi		4		metalloprotease	18	30.2031	0	0	0	5.19219	5.58736	5.52732	3.9542	6.38595	6.06415	5.04163	5.36164	7.38399	9.00408
PIIN_03984	HV+S.indica<pGOGFP> APF roots 10dpi		4		phosphoglucomutase	-	61.2252	0	0	0	0	0	0	0	0	0	0	0	1.18032	0
PIIN_04265	HV+S.indica<pGOGFP> APF roots 10dpi		5	3	polyubiquitin	-	25.0464	1.1375	0	0	0	0	0	0	0	0	1.99116	1.30102	0	0
PIIN_04932	HV+S.indica<pGOGFP> APF roots 10dpi	4	5	3	aminopeptidase	20	42.5507	0	0	0	4.28614	4.74846	4.53419	0	5.49121	5.10727	2.23901	2.49316	6.73474	6.85756
PIIN_01611	HV+S.indica<pGOGFP> APF roots 10dpi		3	4	hsp70-like protein	-	70.5292	0	0	0	0	0	0	0	0	0	0	0	0	0
PIIN_09051	HV+S.indica<pGOGFP> APF roots 10dpi	2	5		probable extracellular elastinolytic metalloproteinase precursor	19	64.5525	0	0	0	4.97865	5.41143	5.30305	0	6.18646	5.98208	4.62721	5.18467	8.87598	9.40863
PIIN_04931	HV+S.indica<pGOGFP> APF roots 10dpi		3		aminopeptidase	25	49.3031	0	-1.02148	0	2.96347	3.56925	3.14568	0	4.58856	4.00899	1.21533	1.56981	5.56711	5.04939
PIIN_05133	HV+S.indica<pGOGFP> APF roots 10dpi	3			calmodulin	-	16.8449	0	0	0	0	0	0	0	0	0	0	0	0	-1.21335
PIIN_05440	HV+S.indica<pGOGFP> APF roots 10dpi		3		glutathione-disulfide reductase	-	51.7305	0	0	0	0	0	0	0	0	0	0	0	0	-1.7501
PIIN_05901	HV+S.indica<pGOGFP> APF roots 10dpi	3			hypothetical protein PIIN_05901 [Piriformospora indica DSM 11827]	-	28.9169	0	0	0	0	0	0	0	0	0	0	0	0	0
PIIN_06258	HV+S.indica<pGOGFP> APF roots 10dpi		3		24 kda metalloproteinase precursor	18	38.7002	0	-1.95233	0	4.14323	5.24641	6.12329	0	7.12422	6.55305	0	3.73292	6.15807	11.0525
PIIN_06436	HV+S.indica<pGOGFP> APF roots 10dpi	3	3		domain-containing protein	-	24.6743	0	0	0	-1.62761	0	0	-1.32193	0	0	0	0	1.15749	0
PIIN_10033	HV+S.indica<pGOGFP> APF roots 10dpi		4	2	enolase	-	43.4022	0	0	0	0	0	0	0	0	0	0	0	0	-2.51697
PIIN_00425	HV+S.indica<pGOGFP> APF roots 10dpi	2	3		probable extracellular elastinolytic metalloproteinase precursor	-	66.1467	0	0	0	3.9364	4.5435	4.58856	0	5.20711	5.2075	4.98413	3.7252	6.84382	6.30352
PIIN_01005	HV+S.indica<pGOGFP> APF roots 10dpi	3	2		5 -nucleotidase precursor	19	62.6656	0	0	0	1.79077	1.52607	0	1.79494	2.1635	1.25701	1.66786	0	4.22271	4.45885
PIIN_08676	HV+S.indica<pGOGFP> APF roots 10dpi		3	2	glucose-6-phosphate isomerase	-	60.8619	0	0	0	0	0	0	0	0	0	0	0	1.06101	0
PIIN_09515	HV+S.indica<pGOGFP> APF roots 10dpi		2	3	histone h4	-	10.8631	0	0	0	0	0	0	0	0	-1.12433	0	-1.17902	0	0
PIIN_02595	HV+S.indica<pGOGFP> APF roots 10dpi	3	2	2	d-xylose reductase	-	35.2672	0	-1.5008	-1.73985	-1.43829	0	0	0	0	1.13093	0	0	0	3.22137
PIIN_00073	HV+S.indica<pGOGFP> APF roots 10dpi		2		endonuclease exonuclease phosphatase family protein	15	68.6346	0	0	0	2.38405	2.55827	2.43029	0	3.29131	3.15218	0	0	0	2.22557
PIIN_00112	HV+S.indica<pGOGFP> APF roots 10dpi		2		probable carboxypeptidase	19	49.1382	0	-1.1177	0	3.59932	4.30159	4.15218	0	5.64184	5.1981	0	2.81772	6.64248	6.34847
PIIN_01126	HV+S.indica<pGOGFP> APF roots 10dpi		2		histone h3	-	15.7689	0	0	1.32193	1.12433	0	0	0	0	0	0	0	0	0
PIIN_01431	HV+S.indica<pGOGFP> APF roots 10dpi		2		protein	-	14.0822	0	0	0	0	0	0	0	0	0	0	0	0	-1.56756
PIIN_02117	HV+S.indica<pGOGFP> APF roots 10dpi		2		glyceraldehyde-3-phosphate dehydrogenase	56	36.1865	0	0	0	0	0	0	0	0	0	0	0	0	-2.0144
PIIN_02239	HV+S.indica<pGOGFP> APF roots 10dpi		2		serine-type endopeptidase	19	52.9785	0	0	0	0	0	0	0	0	0	0	0	0	0
PIIN_02492	HV+S.indica<pGOGFP> APF roots 10dpi	2			related to subtilisin-like serine protease	18	95.8097	0	0	0	0	0	0	0	1.60407	0	1.28673	0	3.12479	3.30449
PIIN_02643	HV+S.indica<pGOGFP> APF roots 10dpi		2		atp synthase subunit beta	60	57.7663	0	0	1.38405	0	0	0	0	0	-1.88753	0	0	0	-1.56582
PIIN_03008	HV+S.indica<pGOGFP> APF roots 10dpi			2	translation elongation factor 1a	-	50.0792	0	0	0	0	0	0	0	0	0	0	0	0	-1.20101
PIIN_03036	HV+S.indica<pGOGFP> APF roots 10dpi	2			protein	-	34.0588	0	0	1.18903	0	0	0	0	0	-1.31615	0	0	0	-1.42295
PIIN_03186	HV+S.indica<pGOGFP> APF roots 10dpi	2			protein	17	40.7457	0	0	0	0	0	0	-1.15056	0	0	0	1.08246	0	0
PIIN_03333	HV+S.indica<pGOGFP> APF roots 10dpi	2			ubiquitin isoform cra_a	-	21.9667	1.53605	1.20163	1.09761	1.25701	1.1375	1.18269	0	0	0	2.14449	0	1.63724	2.02097
PIIN_03738	HV+S.indica<pGOGFP> APF roots 10dpi			2	cellobiose dehydrogenase	19	84.5986	0	0	0	0	0	0	0	0	0	-2.10409	0	0	5.80926
PIIN_04107	HV+S.indica<pGOGFP> APF roots 10dpi	2			6-phosphogluconate dehydrogenase	4	53.7325	0	0	0	0	0	0	0	0	0	0	0	0	0
PIIN_04255	HV+S.indica<pGOGFP> APF roots 10dpi		2		protein	-	34.3387	0	0	0	0	0	0	0	0	1.0072	0	1.23033	1.10333	0
PIIN_04409	HV+S.indica<pGOGFP> APF roots 10dpi		2		related to stress response protein rds1p	18	39.9805	0	0	0	0	0	0	0	0	0	1.12328	1.16695	0	1.60335
PIIN_04685	HV+S.indica<pGOGFP> APF roots 10dpi		2		related to aminopeptidase	22	46.1091	0	0	-1.45418	0	1.1177	1.0635	0	2.04264	2.52105	0	0	2.63033	3.50112
PIIN_04941	HV+S.indica<pGOGFP> APF roots 10dpi	2	2		aminopeptidase	20	42.7427	1.4957	0	0	0	2.25096	2.33342	0	2.64616	2.41684	0	0	2.56576	4.01045
PIIN_05242	HV+S.indica<pGOGFP> APF roots 10dpi	2		2	deuterolysin m35 metalloprotease	18	36.3326	0	0	0	5.29976	5.71177	5.52857	0	6.46581	6.05224	4.33411	5.45411	8.37936	9.52772
PIIN_05558	HV+S.indica<pGOGFP> APF roots 10dpi		2		probable gtp-binding protein rab11	-	29.5364	0	0	0	0	0	0	0	0	0	0	0	0	0
PIIN_06568	HV+S.indica<pGOGFP> APF roots 10dpi		2	2	aspartic protease	18	43.1814	0	-1.41684	-2.41684	3.24945	3.2032	0	0	4.62117	3.22651	0	1.69478	4.50936	3.27235
PIIN_06613	HV+S.indica<pGOGFP> APF roots 10dpi		2	2	macrofage activating glycoprotein	20	36.4157	0	0	0	0	0	0	0	0	0	0	0	-2.26974	-1.42008
PIIN_06679	HV+S.indica<pGOGFP> APF roots 10dpi	2			glycoside hydrolase family 15 protein	20	63.9209	0	-2.04614	0	0	0	-1.13093	0	2	0	3.72658	2.31734	0	0
PIIN_07640	HV+S.indica<pGOGFP> APF roots 10dpi	2	2		alpha-glucosidase	22	98.8392	0	0	2.20477	-1.18269	0	0	-1.69599	-1.48027	-3.16832	0	1.36209	0	-2.26552
PIIN_07908	HV+S.indica<pGOGFP> APF roots 10dpi		2		translationally-controlled tumor protein	-	18.4982	0	0	0	0	0	0	0	0	0	0	0	0	-1.00972
PIIN_07952	HV+S.indica<pGOGFP> APF roots 10dpi			2	hypothetical protein PIIN_07952 [Piriformospora indica DSM 11827]	17	37.5174	0	0	0	0	0	0	0	0	0	3.50668	2.24306	2.49264	4.33447
PIIN_08445	HV+S.indica<pGOGFP> APF roots 10dpi	2			vacuole protein	18	18.8067	0	0	0	0	0	0	0	0	0	0	0	0	0
PIIN_08857	HV+S.indica<pGOGFP> APF roots 10dpi		2	2	hypothetical protein PIIN_08857 [Piriformospora indica DSM 11827]	-	23.7332	0	3.02503	3.84599	0	1.78241	1.76129	0	0	0	0	7.36637	4.35532	7.14077
PIIN_09847	HV+S.indica<pGOGFP> APF roots 10dpi		2		protein	-	40.2349	0	0	0	0	0	0	0	0	0	-1.87907	0	0	-1.09882
PIIN_10082	HV+S.indica<pGOGFP> APF roots 10dpi	2			protein	22	80.2934	0	0	0	1.9782	2.16672	1.90689	1.83188	3.04963	2.52356	1.58745	0	4.27024	4.92917
	S1, S2, S3	biological repetitions
	Deg	deglycosylated
	SP	predicted signal peptide cleavage site
	HV l vs d	S. indica growing on living vs. dead barley roots
	HV l vs CM	S. indica growing on living barley roots vs. CM medium
	HV d vs CM	S. indica growing on dead barley roots vs. CM medium
	AT l vs PNM	S. indica growing on living Arabidopsis roots vs. PNM medium
	HV l vs PNM	S. indica growing on living barley roots vs. PNM medium

## Sheet: Table S1c_14 dpi
Gene	Mass Spectrometry				Protein Information			Microarray Data (from Zuccaro et al., 2011)
	Found in	# Unique Peptides			Sequence Description	SP	MW [kDa]	HV l vs d			HV l vs CM			HV d vs CM			AT l vs PNM		HV l vs PNM
		S1	S2	S3 Deg				36h/48h	3d	5d	36h/48h	3d	5d	36h/48h	3d	5d	3d	14d	3d	14d
PIIN_08676	HV+S.indica<pGOGFP> APF roots 14dpi		8	11	glucose-6-phosphate isomerase	-	60.8619	0	0	0	0	0	0	0	0	0	0	0	1.06101	0
PIIN_03333	HV+S.indica<pGOGFP> APF roots 14dpi			7	ubiquitin isoform cra_a	-	21.9667	1.53605	1.20163	1.09761	1.25701	1.1375	1.18269	0	0	0	2.14449	0	1.63724	2.02097
PIIN_01611	HV+S.indica<pGOGFP> APF roots 14dpi		7	6	hsp70-like protein	-	70.5292	0	0	0	0	0	0	0	0	0	0	0	0	0
PIIN_03984	HV+S.indica<pGOGFP> APF roots 14dpi		5	7	phosphoglucomutase	-	61.2252	0	0	0	0	0	0	0	0	0	0	0	1.18032	0
PIIN_05458	HV+S.indica<pGOGFP> APF roots 14dpi	4	8	6	enzyme in the non-oxidative pentose phosphate pathway	-	35.9278	0	0	0	0	0	0	0	0	0	0	0	0	0
PIIN_04932	HV+S.indica<pGOGFP> APF roots 14dpi	5	5	6	aminopeptidase	20	42.5507	0	0	0	4.28614	4.74846	4.53419	0	5.49121	5.10727	2.23901	2.49316	6.73474	6.85756
PIIN_04265	HV+S.indica<pGOGFP> APF roots 14dpi		5		polyubiquitin	-	25.0464	1.1375	0	0	0	0	0	0	0	0	1.99116	1.30102	0	0
PIIN_06436	HV+S.indica<pGOGFP> APF roots 14dpi		6	4	domain-containing protein	-	24.6743	0	0	0	-1.62761	0	0	-1.32193	0	0	0	0	1.15749	0
PIIN_10082	HV+S.indica<pGOGFP> APF roots 14dpi			5	protein	22	80.2934	0	0	0	1.9782	2.16672	1.90689	1.83188	3.04963	2.52356	1.58745	0	4.27024	4.92917
PIIN_02595	HV+S.indica<pGOGFP> APF roots 14dpi		7	2	d-xylose reductase	-	35.2672	0	-1.5008	-1.73985	-1.43829	0	0	0	0	1.13093	0	0	0	3.22137
PIIN_09051	HV+S.indica<pGOGFP> APF roots 14dpi	4	4	5	probable extracellular elastinolytic metalloproteinase precursor	19	64.5525	0	0	0	4.97865	5.41143	5.30305	0	6.18646	5.98208	4.62721	5.18467	8.87598	9.40863
PIIN_00416	HV+S.indica<pGOGFP> APF roots 14dpi		4		s-adenosyl-l-homocysteine hydrolase	-	46.9718	0	0	0	0	0	0	0	0	0	0	0	0	-1.41833
PIIN_00425	HV+S.indica<pGOGFP> APF roots 14dpi		3	5	probable extracellular elastinolytic metalloproteinase precursor	-	66.1467	0	0	0	3.9364	4.5435	4.58856	0	5.20711	5.2075	4.98413	3.7252	6.84382	6.30352
PIIN_02952	HV+S.indica<pGOGFP> APF roots 14dpi			4	metalloprotease	18	30.2031	0	0	0	5.19219	5.58736	5.52732	3.9542	6.38595	6.06415	5.04163	5.36164	7.38399	9.00408
PIIN_03036	HV+S.indica<pGOGFP> APF roots 14dpi			4	protein	-	34.0588	0	0	1.18903	0	0	0	0	0	-1.31615	0	0	0	-1.42295
PIIN_05421	HV+S.indica<pGOGFP> APF roots 14dpi			4	vacuolar atp synthase subunit b	-	57.4626	0	0	0	0	0	0	0	0	0	0	0	0	0
PIIN_06258	HV+S.indica<pGOGFP> APF roots 14dpi		4		24 kda metalloproteinase precursor	18	38.7002	0	-1.95233	0	4.14323	5.24641	6.12329	0	7.12422	6.55305	0	3.73292	6.15807	11.0525
PIIN_08857	HV+S.indica<pGOGFP> APF roots 14dpi		4		hypothetical protein PIIN_08857 [Piriformospora indica DSM 11827]	-	23.7332	0	3.02503	3.84599	0	1.78241	1.76129	0	0	0	0	7.36637	4.35532	7.14077
PIIN_10441	HV+S.indica<pGOGFP> APF roots 14dpi			4	profilin	-	15.0545	0	0	0	0	0	0	0	0	0	0	0	0	0
PIIN_02219	HV+S.indica<pGOGFP> APF roots 14dpi		4	3	heat shock protein 90	-	80.2453	0	0	0	0	0	0	0	0	0	1.114	0	1.47573	0
PIIN_04931	HV+S.indica<pGOGFP> APF roots 14dpi		3	4	aminopeptidase	25	49.3031	0	-1.02148	0	2.96347	3.56925	3.14568	0	4.58856	4.00899	1.21533	1.56981	5.56711	5.04939
PIIN_07640	HV+S.indica<pGOGFP> APF roots 14dpi		4	3	alpha-glucosidase	22	98.8392	0	0	2.20477	-1.18269	0	0	-1.69599	-1.48027	-3.16832	0	1.36209	0	-2.26552
PIIN_09737	HV+S.indica<pGOGFP> APF roots 14dpi	2	5		gtp-binding protein ypt1	-	24.9096	0	0	0	0	0	0	0	0	0	0	0	0	0
PIIN_01005	HV+S.indica<pGOGFP> APF roots 14dpi	2	4	4	5 -nucleotidase precursor	19	62.6656	0	0	0	1.79077	1.52607	0	1.79494	2.1635	1.25701	1.66786	0	4.22271	4.45885
PIIN_05242	HV+S.indica<pGOGFP> APF roots 14dpi	2	4	4	deuterolysin m35 metalloprotease	18	36.3326	0	0	0	5.29976	5.71177	5.52857	0	6.46581	6.05224	4.33411	5.45411	8.37936	9.52772
PIIN_06568	HV+S.indica<pGOGFP> APF roots 14dpi	3	3	4	aspartic protease	18	43.1814	0	-1.41684	-2.41684	3.24945	3.2032	0	0	4.62117	3.22651	0	1.69478	4.50936	3.27235
PIIN_00221	HV+S.indica<pGOGFP> APF roots 14dpi		3		5-methyltetrahydropteroyltriglutamate-homocysteine s-methyltransferase	-	83.0509	0	0	0	0	0	0	0	0	0	0	0	0	-1.74596
PIIN_02117	HV+S.indica<pGOGFP> APF roots 14dpi	2	2	5	glyceraldehyde-3-phosphate dehydrogenase	56	36.1865	0	0	0	0	0	0	0	0	0	0	0	0	-2.0144
PIIN_02927	HV+S.indica<pGOGFP> APF roots 14dpi			3	adp-ribosylation factor	-	20.9638	0	0	1.16993	0	0	0	0	0	0	0	0	0	0
PIIN_04352	HV+S.indica<pGOGFP> APF roots 14dpi			3	inorganic diphosphatase	20	35.5029	0	0	0	0	0	0	0	0	0	0	0	0	-1.73975
PIIN_05440	HV+S.indica<pGOGFP> APF roots 14dpi		3		glutathione-disulfide reductase	-	51.7305	0	0	0	0	0	0	0	0	0	0	0	0	-1.7501
PIIN_06594	HV+S.indica<pGOGFP> APF roots 14dpi		3		glycoside hydrolase family 7 protein	17	57.5814	0	0	0	2.60407	0	0	0	2.53356	0	0	2.82625	0	9.03656
PIIN_07768	HV+S.indica<pGOGFP> APF roots 14dpi		3		actin	-	41.686	0	0	0	0	0	0	0	0	0	0	0	0	0
PIIN_09515	HV+S.indica<pGOGFP> APF roots 14dpi		4	2	histone h4	-	10.8631	0	0	0	0	0	0	0	0	-1.12433	0	-1.17902	0	0
PIIN_10625	HV+S.indica<pGOGFP> APF roots 14dpi			3	3-beta hydroxysteroid dehydrogenase isomerase family protein	15	37.6861	0	0	0	0	0	0	0	0	0	1.56118	0	0	-3.20281
PIIN_10033	HV+S.indica<pGOGFP> APF roots 14dpi	2	4	2	enolase	-	43.4022	0	0	0	0	0	0	0	0	0	0	0	0	-2.51697
PIIN_00073	HV+S.indica<pGOGFP> APF roots 14dpi		2	3	endonuclease exonuclease phosphatase family protein	15	68.6346	0	0	0	2.38405	2.55827	2.43029	0	3.29131	3.15218	0	0	0	2.22557
PIIN_02643	HV+S.indica<pGOGFP> APF roots 14dpi		3	2	atp synthase subunit beta	60	57.7663	0	0	1.38405	0	0	0	0	0	-1.88753	0	0	0	-1.56582
PIIN_03008	HV+S.indica<pGOGFP> APF roots 14dpi		2	3	translation elongation factor 1a	-	50.0792	0	0	0	0	0	0	0	0	0	0	0	0	-1.20101
PIIN_04110	HV+S.indica<pGOGFP> APF roots 14dpi		3	2	ras-related protein rab-7a	-	22.6382	0	0	0	0	0	0	0	0	0	0	0	0	0
PIIN_05558	HV+S.indica<pGOGFP> APF roots 14dpi		2	3	probable gtp-binding protein rab11	-	29.5364	0	0	0	0	0	0	0	0	0	0	0	0	0
PIIN_06679	HV+S.indica<pGOGFP> APF roots 14dpi		2	3	glycoside hydrolase family 15 protein	20	63.9209	0	-2.04614	0	0	0	-1.13093	0	2	0	3.72658	2.31734	0	0
PIIN_07908	HV+S.indica<pGOGFP> APF roots 14dpi		2	3	translationally-controlled tumor protein	-	18.4982	0	0	0	0	0	0	0	0	0	0	0	0	-1.00972
PIIN_00112	HV+S.indica<pGOGFP> APF roots 14dpi	2	2	3	probable carboxypeptidase	19	49.1382	0	-1.1177	0	3.59932	4.30159	4.15218	0	5.64184	5.1981	0	2.81772	6.64248	6.34847
PIIN_00217	HV+S.indica<pGOGFP> APF roots 14dpi	3	2	2	14-3-3 protein	-	73.0174	0	0	0	0	0	0	0	0	0	0	0	0	-1.22303
PIIN_04941	HV+S.indica<pGOGFP> APF roots 14dpi	2	3	2	aminopeptidase	20	42.7427	1.4957	0	0	0	2.25096	2.33342	0	2.64616	2.41684	0	0	2.56576	4.01045
PIIN_00180	HV+S.indica<pGOGFP> APF roots 14dpi		2		glycogen phosphorylase	-	97.2347	0	0	0	0	0	0	0	0	0	0	1.43232	1.56681	0
PIIN_01184	HV+S.indica<pGOGFP> APF roots 14dpi		2		long-chain fatty acid transporter	-	11.398	0	0	0	0	0	0	0	0	0	0	0	0	0
PIIN_01431	HV+S.indica<pGOGFP> APF roots 14dpi		2		protein	-	14.0822	0	0	0	0	0	0	0	0	0	0	0	0	-1.56756
PIIN_01757	HV+S.indica<pGOGFP> APF roots 14dpi		2		heat shock protein 60	6	60.89	0	0	1.58015	0	0	0	0	0	-2.26604	0	0	0	-2.09205
PIIN_01780	HV+S.indica<pGOGFP> APF roots 14dpi		2		thioredoxin	-	12.9646	0	0	0	0	0	0	0	0	0	0	0	0	-2.06839
PIIN_02239	HV+S.indica<pGOGFP> APF roots 14dpi		2		serine-type endopeptidase	19	52.9785	0	0	0	0	0	0	0	0	0	0	0	0	0
PIIN_02492	HV+S.indica<pGOGFP> APF roots 14dpi		2		related to subtilisin-like serine protease	18	95.8097	0	0	0	0	0	0	0	1.60407	0	1.28673	0	3.12479	3.30449
PIIN_02535	HV+S.indica<pGOGFP> APF roots 14dpi			2	heat shock protein	31	70.6707	0	0	1.15704	0	0	0	0	0	-1.30451	0	0	0	-2.29334
PIIN_02752	HV+S.indica<pGOGFP> APF roots 14dpi		2		cellobiohydrolase ii	20	49.3929	0	0	0	0	0	0	0	4.43429	2.81558	0	3.40402	2.49993	9.52148
PIIN_02932	HV+S.indica<pGOGFP> APF roots 14dpi			2	protein disulfide isomerase	19	56.1946	0	0	0	0	0	0	0	0	0	0	0	0	1.41218
PIIN_03013	HV+S.indica<pGOGFP> APF roots 14dpi		2		glycoside hydrolase family 16 protein	21	39.4322	0	0	0	0	0	0	0	-1.01436	0	0	0	-1.50571	-2.0465
PIIN_04107	HV+S.indica<pGOGFP> APF roots 14dpi			2	6-phosphogluconate dehydrogenase	4	53.7325	0	0	0	0	0	0	0	0	0	0	0	0	0
PIIN_04255	HV+S.indica<pGOGFP> APF roots 14dpi		2	2	protein	-	34.3387	0	0	0	0	0	0	0	0	1.0072	0	1.23033	1.10333	0
PIIN_04409	HV+S.indica<pGOGFP> APF roots 14dpi		2		related to stress response protein rds1p	18	39.9805	0	0	0	0	0	0	0	0	0	1.12328	1.16695	0	1.60335
PIIN_04685	HV+S.indica<pGOGFP> APF roots 14dpi		2	2	related to aminopeptidase	22	46.1091	0	0	-1.45418	0	1.1177	1.0635	0	2.04264	2.52105	0	0	2.63033	3.50112
PIIN_04876	HV+S.indica<pGOGFP> APF roots 14dpi			2	atp-dependent rna helicase eif4a	-	45.2452	0	0	0	0	0	0	0	0	0	0	0	0	-1.70595
PIIN_05132	HV+S.indica<pGOGFP> APF roots 14dpi		2		calmodulin	-	16.6629	0	0	0	0	0	0	0	0	1.18269	0	0	0	0
PIIN_05133	HV+S.indica<pGOGFP> APF roots 14dpi			2	calmodulin	-	16.8449	0	0	0	0	0	0	0	0	0	0	0	0	-1.21335
PIIN_05456	HV+S.indica<pGOGFP> APF roots 14dpi		2		hypothetical protein PIIN_05456 [Piriformospora indica DSM 11827]	21	22.8675	0	0	0	-2.07724	-1.58496	-1.58976	-2.80116	-1.5656	-1.49057	-1.15643	0	0	-1.16839
PIIN_06062	HV+S.indica<pGOGFP> APF roots 14dpi			2	nadp-specific glutamate dehydrogenase	-	49.4219	0	0	0	0	0	0	0	0	0	0	0	0	-2.2998
PIIN_06126	HV+S.indica<pGOGFP> APF roots 14dpi			2	hsp70 chaperone	24	71.1599	0	0	0	0	0	0	0	0	-1.23266	0	0	0	0
PIIN_06419	HV+S.indica<pGOGFP> APF roots 14dpi			2	cyclophilin	-	17.8261	0	0	0	0	0	0	0	0	0	0	0	0	0
PIIN_06613	HV+S.indica<pGOGFP> APF roots 14dpi		2	2	macrofage activating glycoprotein	20	36.4157	0	0	0	0	0	0	0	0	0	0	0	-2.26974	-1.42008
PIIN_07002	HV+S.indica<pGOGFP> APF roots 14dpi		2		zinc metalloendopeptidase	95	81.2803	0	0	0	0	0	0	0	0	1.04963	0	0	0	0
PIIN_07689	HV+S.indica<pGOGFP> APF roots 14dpi		2	2	carboxypeptidase cpds	41	56.1132	0	0	0	2.13422	2.1375	1.59455	1.95977	2.60407	1.83188	3.56805	2.10824	5.15798	4.53254
PIIN_07859	HV+S.indica<pGOGFP> APF roots 14dpi		2		gtp-binding protein sas1	24	23.0237	0	0	0	0	0	0	0	0	0	0	0	0	0
PIIN_07952	HV+S.indica<pGOGFP> APF roots 14dpi		2		hypothetical protein PIIN_07952 [Piriformospora indica DSM 11827]	17	37.5174	0	0	0	0	0	0	0	0	0	3.50668	2.24306	2.49264	4.33447
PIIN_08032	HV+S.indica<pGOGFP> APF roots 14dpi			2	malate dehydrogenase	22	35.168	0	0	1.22033	0	0	0	0	0	-1.31615	0	0	0	-1.85747
PIIN_11001	HV+S.indica<pGOGFP> APF roots 14dpi		2		actin cytoskeleton protein	-	27.0064	0	0	0	0	0	0	0	0	0	-1.82473	0	0	-1.27391
PIIN_00126	HV+S.indica<pGOGFP> APF roots 14dpi		1		malate dehydrogenase	-	34.7257	0	0	0	0	0	0	0	0	0	0	0	0	-1.31945
	S1, S2, S3	biological repetitions
	Deg	deglycosylated
	SP	predicted signal peptide cleavage site
	HV l vs d	S. indica growing on living vs. dead barley roots
	HV l vs CM	S. indica growing on living barley roots vs. CM medium
	HV d vs CM	S. indica growing on dead barley roots vs. CM medium
	AT l vs PNM	S. indica growing on living Arabidopsis roots vs. PNM medium
	HV l vs PNM	S. indica growing on living barley roots vs. PNM medium

## Sheet: Table S1d_CF
Gene (Yellow = uniquely found in CF)	Mass Spectrometry					Protein Information			Microarray Data (from Zuccaro et al., 2011)
	Found in	# Unique Peptides				Annotation	SP	MW [kDa]	HV l vs d			HV l vs CM			HV d vs CM			AT l vs PNM		HV l vs PNM
		S1	S2	S1 Deg	S2 Deg				36h/48h	3d	5d	36h/48h	3d	5d	36h/48h	3d	5d	3d	14d	3d	14d
PIIN_00112	S. indica-GFP culture filtrate			2	2	probable carboxypeptidase	19	49.1382	0	-1.1177	0	3.59932	4.30159	4.15218	0	5.64184	5.1981	0	2.81772	6.64248	6.34847
PIIN_00424	S. indica-GFP culture filtrate				2	probable extracellular elastinolytic metalloproteinase precursor	19	68.3002	0	0	-1.91073	0	0	0	0	2.65535	2.58976	0	0	2.33027	3.69567
PIIN_00425	S. indica-GFP culture filtrate			2	3	probable extracellular elastinolytic metalloproteinase precursor	-	66.1467	0	0	0	3.9364	4.5435	4.58856	0	5.20711	5.2075	4.98413	3.7252	6.84382	6.30352
PIIN_01065	S. indica-GFP culture filtrate				2	related to bacterial leucyl aminopeptidase precursor	17	44.2721	0	0	0	0	0	0	0	0	0	0	0	0	0
PIIN_01237	S. indica-GFP culture filtrate		2			macrofage activating glycoprotein	17	41.1701	0	0	0	-2.02857	-1.82375	-1.99639	-2.35332	-2.05658	-1.57531	0	1.4971	0	0
PIIN_01377	S. indica-GFP culture filtrate				5	related to serine protease	21	65.1943	0	-1.37295	-1.28096	2.87578	3.0054	2.50335	2.82579	4.37921	3.78555	1.54892	2.14624	5.23809	6.47737
PIIN_02021	S. indica-GFP culture filtrate				4	expansin family protein	21	26.2223	0	0	0	0	0	0	0	0	0	0	0	0	1.24594
PIIN_02169	S. indica-GFP culture filtrate		2			carbohydrate esterase family 4 protein	18	55.1131	0	0	-1.38957	-2.28096	-2.53605	-3.14241	-3.01078	-2.20789	-1.59932	0	0	-4.22803	0
PIIN_02172	S. indica-GFP culture filtrate			4	4	carbohydrate esterase family 4 protein	17	49.3076	0	0	0	-1.45943	-1.24489	-1.54597	-2.06695	0	0	0	1.64753	0	2.95353
PIIN_02492	S. indica-GFP culture filtrate	2	2	9	11	related to subtilisin-like serine protease	18	95.8097	0	0	0	0	0	0	0	1.60407	0	1.28673	0	3.12479	3.30449
PIIN_02585	S. indica-GFP culture filtrate				2	ribonuclease t2	-	45.4455	0	0	0	1.33342	1.32769	0	0	1.66448	0	0	0	2.43273	1.06706
PIIN_03013	S. indica-GFP culture filtrate				2	glycoside hydrolase family 16 protein	21	39.4322	0	0	0	0	0	0	0	-1.01436	0	0	0	-1.50571	-2.0465
PIIN_03186	S. indica-GFP culture filtrate				3	protein	17	40.7457	0	0	0	0	0	0	-1.15056	0	0	0	1.08246	0	0
PIIN_03191	S. indica-GFP culture filtrate				2	glyoxal oxidase	26	71.5919	0	0	0	-1.25701	-1.5008	-1.4957	-1.66903	0	-1.26303	0	0	0	0
PIIN_03211	S. indica-GFP culture filtrate				2	hypothetical protein PIIN_03211 [Piriformospora indica DSM 11827]	-	13.5275	0	0	-3.0018	-3.43696	0	-3.46205	-3.55336	0	0	0	4.21822	0	3.35746
PIIN_03333	S. indica-GFP culture filtrate				3	ubiquitin isoform cra_a	-	21.9667	1.53605	1.20163	1.09761	1.25701	1.1375	1.18269	0	0	0	2.14449	0	1.63724	2.02097
PIIN_04111	S. indica-GFP culture filtrate	4	6	7	17	glycoside hydrolase family 3 protein	18	80.864	0	0	0	0	0	0	0	0	0	1.25421	1.50031	1.82313	2.71754
PIIN_04141	S. indica-GFP culture filtrate				4	isoamyl alcohol	19	68.8019	0	0	0	-1.04963	0	-1.75275	0	-2.03914	-2.36737	-3.24766	-2.12764	-1.463	-1.69297
PIIN_04365	S. indica-GFP culture filtrate				2	glucooligosaccharide oxidase	30	56.1023	0	0	0	0	0	0	0	0	0	0	0	0	3.14426
PIIN_04487	S. indica-GFP culture filtrate				3	laccase	47	60.5729	0	0	1.1375	0	0	1.29866	0	0	0	0	1.51469	1.52122	5.31964
PIIN_04543	S. indica-GFP culture filtrate				2	hypothetical protein PIIN_04543 [Piriformospora indica DSM 11827]	20	16.9633	0	0	0	0	0	0	-1.40054	0	0	-2.94801	0	-3.2373	-2.45482
PIIN_04685	S. indica-GFP culture filtrate				3	related to aminopeptidase	22	46.1091	0	0	-1.45418	0	1.1177	1.0635	0	2.04264	2.52105	0	0	2.63033	3.50112
PIIN_04931	S. indica-GFP culture filtrate				4	aminopeptidase	25	49.3031	0	-1.02148	0	2.96347	3.56925	3.14568	0	4.58856	4.00899	1.21533	1.56981	5.56711	5.04939
PIIN_04932	S. indica-GFP culture filtrate	3		3	4	aminopeptidase	20	42.5507	0	0	0	4.28614	4.74846	4.53419	0	5.49121	5.10727	2.23901	2.49316	6.73474	6.85756
PIIN_04941	S. indica-GFP culture filtrate	2		4	2	aminopeptidase	20	42.7427	1.4957	0	0	0	2.25096	2.33342	0	2.64616	2.41684	0	0	2.56576	4.01045
PIIN_05022	S. indica-GFP culture filtrate				2	expansin family protein	17	25.7266	0	0	0	0	0	0	0	0	-1.48027	0	0	-1.10643	0
PIIN_05108	S. indica-GFP culture filtrate			2	2	malate dehydrogenase	18	25.4921	0	0	0	0	0	0	-1.04963	0	0	0	0	-1.78519	0
PIIN_05222	S. indica-GFP culture filtrate	2	2	3	6	glycoside hydrolase family 16 protein	19	30.827	0	0	0	0	0	0	0	0	0	0	1.17135	1.48428	2.24239
PIIN_05242	S. indica-GFP culture filtrate				4	deuterolysin m35 metalloprotease	18	36.3326	0	0	0	5.29976	5.71177	5.52857	0	6.46581	6.05224	4.33411	5.45411	8.37936	9.52772
PIIN_05281	S. indica-GFP culture filtrate			3	3	thaumatin-like protein	17	27.6148	0	0	0	0	0	0	0	0	0	0	1.79172	0	4.45411
PIIN_05456	S. indica-GFP culture filtrate			2	3	hypothetical protein PIIN_05456 [Piriformospora indica DSM 11827]	21	22.8675	0	0	0	-2.07724	-1.58496	-1.58976	-2.80116	-1.5656	-1.49057	-1.15643	0	0	-1.16839
PIIN_05901	S. indica-GFP culture filtrate		2	2	3	hypothetical protein PIIN_05901 [Piriformospora indica DSM 11827]	-	28.9169	0	0	0	0	0	0	0	0	0	0	0	0	0
PIIN_06108	S. indica-GFP culture filtrate				5	acid phosphatase	16	31.1319	0	0	0	0	1.18903	0	1.15056	1.03562	0	0	-1.08462	2.25126	1.88311
PIIN_06568	S. indica-GFP culture filtrate	2		2		aspartic protease	18	43.1814	0	-1.41684	-2.41684	3.24945	3.2032	0	0	4.62117	3.22651	0	1.69478	4.50936	3.27235
PIIN_06613	S. indica-GFP culture filtrate		2	3	5	macrofage activating glycoprotein	20	36.4157	0	0	0	0	0	0	0	0	0	0	0	-2.26974	-1.42008
PIIN_07425	S. indica-GFP culture filtrate				2	c5-1 protein	18	25.9702	0	0	2.35614	0	0	0	0	-1.19535	-2.9222	3.3422	2.08003	1.53561	1.61473
PIIN_07640	S. indica-GFP culture filtrate	5	8	11	18	alpha-glucosidase	22	98.8392	0	0	2.20477	-1.18269	0	0	-1.69599	-1.48027	-3.16832	0	1.36209	0	-2.26552
PIIN_07689	S. indica-GFP culture filtrate		2	4	8	carboxypeptidase cpds	41	56.1132	0	0	0	2.13422	2.1375	1.59455	1.95977	2.60407	1.83188	3.56805	2.10824	5.15798	4.53254
PIIN_08245	S. indica-GFP culture filtrate				4	family 32 glycoside hydrolase	18	75.6825	0	0	0	0	0	0	-1.97085	-1.25096	0	0	2.44532	1.15423	2.21148
PIIN_08262	S. indica-GFP culture filtrate			3	4	secreted protein	19	42.8311	0	0	0	0	0	0	0	0	0	0	0	0	1.24709
PIIN_08288	S. indica-GFP culture filtrate				4	gmc oxidoreductase	23	70.342	0	0	0	-3.63923	-3.67582	-3.42089	0	0	0	0	1.63415	0	0
PIIN_08292	S. indica-GFP culture filtrate	3		4	4	macrofage activating glycoprotein	19	19.3235	0	0	0	0	0	-2.90497	-1.36177	-2.61589	0	-3.68781	0	0	0
PIIN_08474	S. indica-GFP culture filtrate				7	copper radical oxidase	19	161.196	0	0	1.0635	-1.22651	0	0	-1.84398	-1.77821	-1.76129	0	1.04398	0	0
PIIN_08513	S. indica-GFP culture filtrate				2	hypothetical protein PIIN_08513 [Piriformospora indica DSM 11827]	30	27.6965	0	0	-1.7866	0	-1.09085	-1.15704	0	0	0	0	0	1.12995	6.19753
PIIN_08982	S. indica-GFP culture filtrate		2	2	3	hypothetical protein PIIN_08982 [Piriformospora indica DSM 11827]	20	23.3079	0	0	0	-2.18269	-1.96717	-2.75061	0	-1.69153	0	0	1.31743	0	3.99652
PIIN_09023	S. indica-GFP culture filtrate				6	copper radical oxidase	19	75.16	0	0	0	-1.81967	-2.76553	-2.46728	0	-2.17632	0	2.49422	1.05903	0	0
PIIN_09051	S. indica-GFP culture filtrate				4	probable extracellular elastinolytic metalloproteinase precursor	19	64.5525	0	0	0	4.97865	5.41143	5.30305	0	6.18646	5.98208	4.62721	5.18467	8.87598	9.40863
PIIN_09116	S. indica-GFP culture filtrate				3	glycoside hydrolase family 15 protein	20	64.3402	0	0	0	0	0	-1.10434	0	0	-2.30451	1.91523	0	0	-2.1766
PIIN_09220	S. indica-GFP culture filtrate				2	glycoside hydrolase family 16 protein	20	35.5711	0	0	0	0	0	0	0	0	0	0	0	0	1.34346
PIIN_09383	S. indica-GFP culture filtrate				2	extracellular protease	25	39.8356	0	0	0	0	0	0	0	-1.02148	-1.36737	0	0	-1.79572	-1.38563
PIIN_09677	S. indica-GFP culture filtrate				2	glycoside hydrolase family 28 protein	18	47.7826	0	0	0	0	0	0	0	0	0	2.54978	3.39133	1.73443	3.91099
PIIN_09759	S. indica-GFP culture filtrate				2	glycoside hydrolase family 16 protein	20	46.2751	1.27501	1.19535	1.0635	0	1.07724	1.67807	-1.10434	0	0	0	2.48	0	0
PIIN_09847	S. indica-GFP culture filtrate				3	protein	-	40.2349	0	0	0	0	0	0	0	0	0	-1.87907	0	0	-1.09882
PIIN_10060	S. indica-GFP culture filtrate				3	glycoside hydrolase family 37 protein	18	87.1267	0	-1.32193	0	-2.35614	-1.96717	-1.56071	-2.59216	0	0	0	1.2509	-1.55032	1.78722
PIIN_10082	S. indica-GFP culture filtrate			10	13	protein	22	80.2934	0	0	0	1.9782	2.16672	1.90689	1.83188	3.04963	2.52356	1.58745	0	4.27024	4.92917
PIIN_10350	S. indica-GFP culture filtrate				2	hypothetical protein PIIN_10350 [Piriformospora indica DSM 11827]	18	20.9956	0	0	0	-2.07724	-1.83996	-1.82782	-2.30743	-2.55582	-2.3978	0	0	0	0
PIIN_11737	S. indica-GFP culture filtrate				2	fungalysin	24	58.5517
	S1, S2	biological repetitions
	Deg	deglycosylated
	SP	predicted signal peptide cleavage site
	HV l vs d	S. indica growing on living vs. dead barley roots
	HV l vs CM	S. indica growing on living barley roots vs. CM medium
	HV d vs CM	S. indica growing on dead barley roots vs. CM medium
	AT l vs PNM	S. indica growing on living Arabidopsis roots vs. PNM medium
	HV l vs PNM	S. indica growing on living barley roots vs. PNM medium
