# Supplementary material for: Serendipita indica E5′NT modulates extracellular nucleotide levels in the plant apoplast and affects fungal colonization
Source: EMBO Rep. 2019 Feb 5;20(2):e47430. doi: 10.15252/embr.201847430 (PMC6362346; doi:10.15252/embr.201847430)
Supplement: Supplementary file 3 — Table EV2 [file EMBR-20-e47430-s003.xlsx]

## Sheet: Title
Table EV2: Predicted localization of 102 APF proteins.

## Sheet: Table S2_Apoplast prediction 
Predicted localization for 102 APF proteins		http://apoplastp.csiro.au/		http://www.cbs.dtu.dk/services/SecretomeP-1.0/				http://localizer.csiro.au
48 out of 102 predicted to be apoplastic		ApoplastP 1.0		SecretomeP 1.0f				Localizer
		32 out of 102		32 out of 102
	#Identifier	Prediction	Probability	NN-score	Odds W	Weighted	Warning	Chloroplast	Mitochondria	Nucleus
PIIN_00073	PIIN_00073_related_to_endonuclease/exonuclease/phosphatase_family_protein_Neosartorya_fischeri	Apoplastic	0.93	0.803	3.255	0.007	signal peptide predicted by SignalP	-	-	-
PIIN_00112	PIIN_00112_probable_carboxypeptidase	Non-apoplastic	0.5	0.848	4.218	0.008	signal peptide predicted by SignalP	-	-	-
PIIN_00126	PIIN_00126_probable_MDH1_malate_dehydrogenase_precursor_mitochondrial	Non-apoplastic	0.54	0.597	1.364	0.003	-	-	-	-
PIIN_00180	PIIN_00180_probable_glycogen_phosphorylase	Non-apoplastic	0.98	0.361	0.691	0.001	-	-	-	Y (RPRR)
PIIN_00217	PIIN_00217_probable_BMH1_14_3_3_protein_epsilon	Non-apoplastic	0.99	0.432	0.844	0.002	-	-	-	-
PIIN_00221	PIIN_00221_probable_MET6_methionine_synthase	Non-apoplastic	1	0.429	0.821	0.002	-	-	-	Y (RRDFEHNSDDAVRKRVA)
PIIN_00416	PIIN_00416_probable_adenosylhomocysteinase	Non-apoplastic	0.94	0.583	1.328	0.003	-	-	-	-
PIIN_00425	PIIN_00425_probable_extracellular_elastinolytic_metalloproteinase_precursor	Apoplastic	0.8	0.374	0.693	0.001	-	-	-	-
PIIN_00590	PIIN_00590_related_to_2_4_dihydroxyhept_2_ene_1_7_dioic_acid_aldolase	Non-apoplastic	0.92	0.409	0.78	0.002	-	-	-	-
PIIN_00628	PIIN_00628_probable_AAP1_alanine/arginine_aminopeptidase	Non-apoplastic	1	0.45	0.911	0.002	-	-	-	-
PIIN_00784	PIIN_00784_probable_nucleoside_diphosphate_kinase	Non-apoplastic	0.94	0.276	0.517	0.001	-	-	-	-
PIIN_01005	PIIN_01005_related_to_5_nucleotidase_precursor	Apoplastic	0.71	0.671	1.803	0.004	signal peptide predicted by SignalP	-	-	-
PIIN_01126	PIIN_01126_probable_HHT1_histone_H3	Non-apoplastic	0.7	0.67	1.918	0.004	-	-	Y (0.968 | 54-76)	Y (RKTAPKTVASGVKKPHR,KKPHRFRPGTVALREIRR,KRVTIQPKDLQLARRLRG)
PIIN_01184	PIIN_01184_hypothetical_orf	Non-apoplastic	0.84	0.527	1.22	0.002	-	-	-	-
PIIN_01261	PIIN_01261_probable_TPI1_triose_phosphate_isomerase	Non-apoplastic	0.62	0.637	1.569	0.003	-	-	-	-
PIIN_01401	PIIN_01401_hypothetical_orf	Non-apoplastic	1	0.569	1.343	0.003	-	-	Y (0.997 | 42-62)	Y (FKRR,KRQK)
PIIN_01431	PIIN_01431_hypothetical_orf	Non-apoplastic	0.95	0.552	1.416	0.003	-	-	-	-
PIIN_01611	PIIN_01611_related_to_HSP70_heat_shock_protein_70_(hsp70)	Non-apoplastic	0.89	0.124	0.265	0.001	-	-	-	Y (KRKHKKDLSSNARALRRLR,RKHKKDLSSNARALRRLRT)
PIIN_01757	PIIN_01757_probable_heat_shock_protein_hsp60	Non-apoplastic	0.91	0.31	0.578	0.001	-	-	-	-
PIIN_01780	PIIN_01780_related_to_thioredoxin_putative_Aspergillus_flavus	Non-apoplastic	0.62	0.508	1.042	0.002	-	-	-	-
PIIN_01866	PIIN_01866_hypothetical_orf	Non-apoplastic	0.65	0.246	0.489	0.001	-	-	-	Y (PNAKRKK,AKRKKRESFFGKIKHAFSGSPEKKKGS)
PIIN_02117	PIIN_02117_related_to_glyceraldehyde_3_phosphate_dehydrogenase	Apoplastic	0.6	0.477	0.918	0.002	-	-	-	-
PIIN_02121	PIIN_02121_related_to_putative_secreted_protein_Streptomyces_avermitilis	Apoplastic	0.57	0.527	1.101	0.002	-	Y (0.853 | 53-93)	-	-
PIIN_02219	PIIN_02219_related_to_HSP80_heat_shock_protein_80	Non-apoplastic	0.98	0.221	0.427	0.001	-	-	-	Y (KEKGKKTKKVKEKK,KRAPFDLFETKKKRNN,KKTLELNPHNPIIKELKKK)
PIIN_02239	PIIN_02239_probable_subtilisin_like_serine_protease	Non-apoplastic	0.59	0.42	0.799	0.002	signal peptide predicted by SignalP	-	-	-
PIIN_02268	PIIN_02268_related_to_HMF1_Heat_shock_induceable_Inhibitor_of_cell_Growth	Non-apoplastic	0.51	0.822	3.942	0.008	-	-	-	-
PIIN_02492	PIIN_02492_related_to_subtilisin_like_serine_protease	Apoplastic	0.75	0.645	0.966	0.002	signal peptide predicted by SignalP	-	-	Y (RKSIKITNNGKKKAV)
PIIN_02535	PIIN_02535_probable_SSC1_mitochondrial_HSP70_member	Non-apoplastic	0.85	0.292	0.546	0.001	-	-	-	-
PIIN_02536	PIIN_02536_related_to_PMU1_high_copy_suppressor_of_ts_tps2_mutant_phenotype	Non-apoplastic	0.91	0.723	2.48	0.005	-	-	-	-
PIIN_02595	PIIN_02595_probable_D_xylose_reductase	Non-apoplastic	0.94	0.469	0.925	0.002	-	-	-	-
PIIN_02643	PIIN_02643_probable_ATP2_F1F0_ATPase_complex_F1_beta_subunit	Non-apoplastic	0.92	0.621	1.808	0.004	-	Y (0.999 | 26-47)	-	-
PIIN_02752	PIIN_02752_probable_cellulose_1_4_beta_cellobiosidase_II_precursor	Apoplastic	0.78	0.688	2.141	0.004	signal peptide predicted by SignalP	-	-	-
PIIN_02927	PIIN_02927_probable_ADP_ribosylation_factor	Non-apoplastic	0.92	0.581	1.393	0.003	-	-	-	-
PIIN_02932	PIIN_02932_probable_proteine_disulfate_isomerase	Non-apoplastic	0.78	0.504	0.873	0.002	signal peptide predicted by SignalP	-	-	-
PIIN_02952	PIIN_02952_related_to_metalloprotease_MEP1	Apoplastic	0.84	0.94	6.536	0.013	signal peptide predicted by SignalP	-	-	-
PIIN_03008	PIIN_03008_probable_translation_elongation_factor_eEF_1_alpha_chain	Non-apoplastic	0.83	0.183	0.364	0.001	-	-	-	Y (KGGKVTKSAEKAAKKK)
PIIN_03013	PIIN_03013_related_to_endo_1_3(4)_beta_glucanase	Apoplastic	0.88	0.833	3.857	0.008	signal peptide predicted by SignalP	-	-	-
PIIN_03036	PIIN_03036_probable_ADP_ATP_carrier_protein_(ADP/ATP_translocase)	Non-apoplastic	0.61	0.03	0.084	0	-	-	-	-
PIIN_03044	PIIN_03044_probable_pyruvate_kinase	Non-apoplastic	0.66	0.553	1.234	0.002	-	-	-	-
PIIN_03186	PIIN_03186_hypothetical_orf	Apoplastic	0.82	0.477	0.923	0.002	signal peptide predicted by SignalP	-	-	-
PIIN_03333	PIIN_03333_related_to_UBI4_Ubiquitin	Non-apoplastic	0.68	0.562	1.335	0.003	-	-	-	-
PIIN_03738	PIIN_03738_probable_cellobiose_dehydrogenase	Apoplastic	0.77	0.73	2.287	0.005	signal peptide predicted by SignalP	-	-	-
PIIN_03984	PIIN_03984_probable_PGM2_phosphoglucomutase	Non-apoplastic	0.67	0.474	1.103	0.002	-	-	-	Y (KRVK)
PIIN_04107	PIIN_04107_probable_6_phosphogluconate_dehydrogenase	Non-apoplastic	0.81	0.503	1.004	0.002	-	-	-	Y (KKPR)
PIIN_04110	PIIN_04110_probable_GTPase_Rab7_protein	Non-apoplastic	0.81	0.355	0.663	0.001	-	-	-	-
PIIN_04111	PIIN_04111_probable_beta_glucosidase	Apoplastic	0.61	0.585	1.337	0.003	signal peptide predicted by SignalP	-	-	Y (KKPR,KKIIRQIGAASTVLLKNKK)
PIIN_04255	PIIN_04255_hypothetical_orf	Apoplastic	0.72	0.609	1.418	0.003	signal peptide predicted by SignalP	-	-	-
PIIN_04265	PIIN_04265_related_to_UBI4_Ubiquitin	Non-apoplastic	0.73	0.47	0.942	0.002	-	-	-	-
PIIN_04352	PIIN_04352_probable_IPP1_inorganic_pyrophosphatase	Non-apoplastic	0.96	0.352	0.662	0.001	-	-	-	-
PIIN_04409	PIIN_04409_related_to_stress_response_protein_rds1p	Apoplastic	0.72	0.819	3.705	0.007	signal peptide predicted by SignalP	-	-	-
PIIN_04685	PIIN_04685_related_to_aminopeptidase	Apoplastic	0.77	0.668	1.749	0.003	signal peptide predicted by SignalP	-	-	-
PIIN_04810	PIIN_04810_related_to_flavin_oxidoreductase	Non-apoplastic	0.95	0.497	1.001	0.002	-	-	-	-
PIIN_04876	PIIN_04876_probable_TIF2_translation_initiation_factor_eIF4A	Non-apoplastic	0.96	0.39	0.724	0.001	-	-	-	-
PIIN_04899	PIIN_04899_related_to_indole_3_acetaldehyde_dehydrogenase	Non-apoplastic	0.54	0.522	1.679	0.003	-	-	-	-
PIIN_04931	PIIN_04931_related_to_bacterial_leucyl_aminopeptidase_precursor	Apoplastic	0.6	0.324	0.608	0.001	signal peptide predicted by SignalP	Y (0.997 | 37-63)	-	-
PIIN_04932	PIIN_04932_related_to_bacterial_leucyl_aminopeptidase	Apoplastic	0.76	0.572	1.279	0.003	signal peptide predicted by SignalP	-	-	-
PIIN_04941	PIIN_04941_related_to_bacterial_leucyl_aminopeptidase_precursor	Apoplastic	0.76	0.731	2.299	0.005	signal peptide predicted by SignalP	-	-	-
PIIN_05132	PIIN_05132_probable_Calmodulin	Non-apoplastic	0.69	0.402	0.763	0.002	-	-	-	-
PIIN_05133	PIIN_05133_probable_Calmodulin	Non-apoplastic	0.82	0.618	1.647	0.003	-	-	-	-
PIIN_05242	PIIN_05242_related_to_peptidyl_Lys_metalloendopeptidase_Precursor_Chlorophyllum_molybdites	Apoplastic	0.85	0.689	1.966	0.004	signal peptide predicted by SignalP	-	-	-
PIIN_05421	PIIN_05421_probable_VMA2_H+_ATPase_V1_domain_60_KD_subunit_vacuolar	Non-apoplastic	0.89	0.508	1.039	0.002	-	-	-	-
PIIN_05440	PIIN_05440_probable_GLR1_glutathione_reductase_(NADPH)	Non-apoplastic	0.74	0.497	1.067	0.002	-	-	-	-
PIIN_05456	PIIN_05456_hypothetical_orf	Apoplastic	0.75	0.845	4.159	0.008	signal peptide predicted by SignalP	-	-	-
PIIN_05458	PIIN_05458_related_to_TAL1_Transaldolase	Non-apoplastic	0.93	0.346	0.638	0.001	-	-	-	Y (KKFAEDGDTLKSVLKKRLQ)
PIIN_05558	PIIN_05558_probable_GTP_binding_protein_Rab11	Non-apoplastic	0.62	0.358	0.663	0.001	-	-	-	-
PIIN_05901	PIIN_05901_hypothetical_orf	Non-apoplastic	0.88	0.95	7.142	0.014	-	Y (0.832 | 49-98)	Y (1.0 | 26-46)	Y (RRRR)
PIIN_06062	PIIN_06062_probable_NADP_specific_glutamate_dehydrogenase	Non-apoplastic	0.8	0.446	0.876	0.002	-	-	-	-
PIIN_06126	PIIN_06126_related_to_glucose_regulated_protein_78_of_hsp70_family	Non-apoplastic	0.93	0.783	3.113	0.006	signal peptide predicted by SignalP	-	-	Y (KRLIGRKIDDPEVKKDMK,KKTGTDVSTNLRAMGKLKR)
PIIN_06177	PIIN_06177_related_to_translation_elongation_factor_eEF1_gamma_chain	Non-apoplastic	0.94	0.362	0.666	0.001	-	-	-	Y (AKAPKEPKEPKAPKAAAPKAEKAPKK)
PIIN_06183	PIIN_06183_related_to_PDR16_protein_involved_in_lipid_biosynthesis_and_multidrug_resistance_/_PHO13_4_nitrophenylphosphatase	Non-apoplastic	0.74	0.391	0.729	0.001	-	-	-	-
PIIN_06258	PIIN_06258_hypothetical_orf	Apoplastic	0.8	0.678	1.847	0.004	signal peptide predicted by SignalP	-	-	Y (KRTLVAGEELEKRARV)
PIIN_06314	PIIN_06314_probable_TFP1p_H+_ATPase_V1_domain_69_KD_catalytic_subunit_vacuolar	Non-apoplastic	0.93	0.427	1.014	0.002	-	-	-	-
PIIN_06419	PIIN_06419_probable_CPR1_cyclophilin_(peptidylprolyl_isomerase)	Apoplastic	0.77	0.4	2.2	0.004	-	-	-	-
PIIN_06436	PIIN_06436_related_to_NonF_protein_involved_in_nonactin_biosynthesis	Non-apoplastic	0.85	0.569	1.256	0.003	-	-	-	-
PIIN_06466	PIIN_06466_probable_mitochondrial_porin	Apoplastic	0.79	0.452	0.823	0.002	-	-	-	-
PIIN_06568	PIIN_06568_related_to_pepsin_precursor_(aspartate_protease)	Apoplastic	0.85	0.697	2.03	0.004	signal peptide predicted by SignalP	-	Y (0.991 | 49-70)	-
PIIN_06594	PIIN_06594_related_to_cellulose_1_4_beta_cellobiosidase	Apoplastic	0.91	0.42	0.811	0.002	signal peptide predicted by SignalP	-	-	-
PIIN_06613	PIIN_06613_hypothetical_orf	Apoplastic	0.89	0.406	0.804	0.002	signal peptide predicted by SignalP	-	-	-
PIIN_06679	PIIN_06679_probable_glucan_1_4_alpha_glucosidase	Apoplastic	0.86	0.73	2.382	0.005	signal peptide predicted by SignalP	-	-	-
PIIN_07002	PIIN_07002_related_to_PRD1_Proteinase_yscD	Non-apoplastic	1	0.327	0.615	0.001	-	-	Y (0.971 | 22-52)	Y (KKNPLDPAAGKRYRE,KRAGLALPDDKREQLKKLK)
PIIN_07372	PIIN_07372_probable_cytochrome_b5	Non-apoplastic	0.76	0.741	2.638	0.005	-	-	-	-
PIIN_07640	PIIN_07640_related_to_alpha_glucosidase_b	Apoplastic	0.82	0.745	2.501	0.005	signal peptide predicted by SignalP	-	-	-
PIIN_07689	PIIN_07689_probable_serine_type_carboxypeptidase_f_precursor	Apoplastic	0.56	0.7	2.169	0.004	signal peptide predicted by SignalP	-	-	-
PIIN_07768	PIIN_07768_probable_Actin	Non-apoplastic	0.97	0.499	1.02	0.002	-	-	-	-
PIIN_07859	PIIN_07859_probable_SEC4_like_Rab/GTPase	Non-apoplastic	0.7	0.489	1.034	0.002	-	-	-	-
PIIN_07908	PIIN_07908_probable_human_translationally_controlled_tumor_protein_(TCTP)	Non-apoplastic	0.74	0.504	1.032	0.002	-	-	-	-
PIIN_07952	PIIN_07952_hypothetical_orf	Apoplastic	0.89	0.588	2.129	0.004	signal peptide predicted by SignalP	-	-	-
PIIN_08032	PIIN_08032_probable_MDH1_malate_dehydrogenase_precursor_mitochondrial	Non-apoplastic	0.7	0.574	1.295	0.003	-	-	-	-
PIIN_08445	PIIN_08445_related_to_phosphatidylglycerol/phosphatidylinositol_transfer_protein	Non-apoplastic	0.94	0.739	2.386	0.005	signal peptide predicted by SignalP	-	-	-
PIIN_08676	PIIN_08676_probable_PGI1_Glucose_6_phosphate_isomerase	Non-apoplastic	0.72	0.522	1.149	0.002	-	-	-	-
PIIN_08679	PIIN_08679_probable_OSM1_fumarate_reductase	Non-apoplastic	0.89	0.234	0.449	0.001	signal peptide predicted by SignalP	-	-	-
PIIN_08857	PIIN_08857_hypothetical_orf	Apoplastic	0.62	0.505	1.032	0.002	-	-	-	-
PIIN_09051	PIIN_09051_probable_extracellular_elastinolytic_metalloproteinase_precursor	Apoplastic	0.84	0.718	0.751	0.002	signal peptide predicted by SignalP	-	-	-
PIIN_09515	PIIN_09515_probable_HHF1_histone_H4	Non-apoplastic	0.67	0.439	0.931	0.002	-	-	-	Y (KRKTVTALDVVYALKRSGR)
PIIN_09737	PIIN_09737_related_to_YPT_1_GTP_binding_protein_ypt1	Non-apoplastic	0.53	0.237	0.452	0.001	-	-	-	-
PIIN_09847	PIIN_09847_hypothetical_orf	Non-apoplastic	0.9	0.852	4.38	0.009	-	-	-	-
PIIN_10033	PIIN_10033_probable_ENO1_enolase_I_(2_phosphoglycerate_dehydratase)	Non-apoplastic	0.66	0.43	0.819	0.002	-	-	-	-
PIIN_10082	PIIN_10082_hypothetical_orf	Non-apoplastic	0.63	0.718	2.284	0.005	signal peptide predicted by SignalP	-	-	-
PIIN_10411	PIIN_10411_hypothetical_orf	Non-apoplastic	0.58	0.436	0.867	0.002	-	-	-	-
PIIN_10441	PIIN_10441_hypothetical_orf	Non-apoplastic	0.53	0.521	1.088	0.002	-	-	-	-
PIIN_10625	PIIN_10625_related_to_aldehyde_reductase_II	Non-apoplastic	0.68	0.392	0.735	0.001	-	-	-	-
PIIN_11001	PIIN_11001_related_to_SSP120_secretory_protein	Non-apoplastic	0.59	0.315	0.584	0.001	-	-	-	-
