# Supplementary material for: Serendipita indica E5′NT modulates extracellular nucleotide levels in the plant apoplast and affects fungal colonization
Source: EMBO Rep. 2019 Feb 5;20(2):e47430. doi: 10.15252/embr.201847430 (PMC6362346; doi:10.15252/embr.201847430)
Supplement: Supplementary file 4 — Table EV3 [file EMBR-20-e47430-s004.xlsx]

## Sheet: Title
Table EV3: Blast2GO annotation and GO enrichment analysis raw data.

## Sheet: Table S3a_Blast2GO Apoplast
102 apoplastic S. indica proteins: Blast2GO annotation (A. Conesa et al. 2005, Bioinformatics 21, 3674-3676)
SeqName	Description	Length	e-Value	sim mean	#GO	GO IDs	GO Names	Enzyme Codes	Enzyme Names	InterPro IDs	InterPro GO IDs	InterPro GO Names
PIIN_00073_related_to_endonuclease/exonuclease/phosphatase_family_protein_Neosartorya_fischeri	DNase I	644	0	72.3	3	P:GO:0090305; F:GO:0004527; F:GO:0004519	P:nucleic acid phosphodiester bond hydrolysis; F:exonuclease activity; F:endonuclease activity			IPR036691 (G3DSA:3.60.10.GENE3D); PTHR42834 (PANTHER); IPR000447 (PROSITE_PATTERNS); SIGNAL_PEPTIDE_N_REGION (PHOBIUS); SIGNAL_PEPTIDE_H_REGION (PHOBIUS); NON_CYTOPLASMIC_DOMAIN (PHOBIUS); SIGNAL_PEPTIDE (PHOBIUS); SIGNAL_PEPTIDE_C_REGION (PHOBIUS); cd04486 (CDD); SignalP-noTM (SIGNALP_GRAM_NEGATIVE); SignalP-noTM (SIGNALP_EUK); IPR036691 (SUPERFAMILY)	P:GO:0006072; C:GO:0009331; P:GO:0055114; F:GO:0004368	P:glycerol-3-phosphate metabolic process; C:glycerol-3-phosphate dehydrogenase complex; P:oxidation-reduction process; F:glycerol-3-phosphate dehydrogenase activity
PIIN_00112_probable_carboxypeptidase	zinc carboxypeptidase	445	0	71.45	4	C:GO:0005615; F:GO:0008270; F:GO:0004181; P:GO:0006508	C:extracellular space; F:zinc ion binding; F:metallocarboxypeptidase activity; P:proteolysis	EC:3.4.17	Acting on peptide bonds (peptidases)	IPR000834 (PRINTS); IPR000834 (SMART); G3DSA:3.40.630.10 (GENE3D); IPR036990 (G3DSA:3.30.70.GENE3D); IPR003146 (PFAM); IPR000834 (PFAM); PTHR11705 (PANTHER); PTHR11705:SF115 (PANTHER); SIGNAL_PEPTIDE_C_REGION (PHOBIUS); NON_CYTOPLASMIC_DOMAIN (PHOBIUS); SIGNAL_PEPTIDE_N_REGION (PHOBIUS); SIGNAL_PEPTIDE (PHOBIUS); SIGNAL_PEPTIDE_H_REGION (PHOBIUS); cd06248 (CDD); SignalP-noTM (SIGNALP_GRAM_NEGATIV…	F:GO:0008270; F:GO:0004180; F:GO:0004181; P:GO:0006508	F:zinc ion binding; F:carboxypeptidase activity; F:metallocarboxypeptidase activity; P:proteolysis
PIIN_00126_probable_MDH1_malate_dehydrogenase_precursor_mitochondrial	NAD-malate dehydrogenase	335	0	85.05	4	P:GO:0005975; F:GO:0030060; P:GO:0006108; P:GO:0006099	P:carbohydrate metabolic process; F:L-malate dehydrogenase activity; P:malate metabolic process; P:tricarboxylic acid cycle	EC:1.1.1.37	Malate dehydrogenase	IPR015955 (G3DSA:3.90.110.GENE3D); IPR022383 (PFAM); IPR010097 (TIGRFAM); G3DSA:3.40.50.720 (GENE3D); IPR001557 (PIRSF); IPR001236 (PFAM); PTHR11540 (PANTHER); PTHR11540:SF30 (PANTHER); IPR001252 (PROSITE_PATTERNS); cd01337 (CDD); IPR015955 (SUPERFAMILY); IPR036291 (SUPERFAMILY)	P:GO:0005975; F:GO:0030060; F:GO:0016615; P:GO:0006108; F:GO:0016616; F:GO:0003824; F:GO:0016491; P:GO:0055114; P:GO:0006099; P:GO:0019752	P:carbohydrate metabolic process; F:L-malate dehydrogenase activity; F:malate dehydrogenase activity; P:malate metabolic process; F:oxidoreductase activity, acting on the CH-OH group of donors, NAD or NADP as acceptor; F:catalytic activity; F:oxidoreductase activity; P:oxidation-reduction process; P:tricarboxylic acid cycle; P:carboxylic acid metabolic process
PIIN_00180_probable_glycogen_phosphorylase	glycosyltransferase family 35	862	0	86.25	3	F:GO:0008184; P:GO:0005975; F:GO:0030170	F:glycogen phosphorylase activity; P:carbohydrate metabolic process; F:pyridoxal phosphate binding	EC:2.4.1.1	Glycogen phosphorylase	G3DSA:3.40.50.2000 (GENE3D); G3DSA:3.40.50.2000 (GENE3D); IPR000811 (PFAM); IPR000811 (PIRSF); IPR011833 (TIGRFAM); IPR000811 (PANTHER); PTHR11468:SF3 (PANTHER); IPR035090 (PROSITE_PATTERNS); IPR011833 (CDD); SSF53756 (SUPERFAMILY)	F:GO:0008184; F:GO:0004645; P:GO:0005975; F:GO:0030170	F:glycogen phosphorylase activity; F:phosphorylase activity; P:carbohydrate metabolic process; F:pyridoxal phosphate binding
PIIN_00217_probable_BMH1_14_3_3_protein_epsilon	14-3-3	666	0	95.6	1	F:GO:0019904	F:protein domain specific binding			Coil (COILS); IPR000308 (PRINTS); IPR023410 (SMART); IPR006070 (PFAM); IPR006070 (TIGRFAM); IPR017945 (G3DSA:3.90.870.GENE3D); IPR036815 (G3DSA:1.20.190.GENE3D); IPR023410 (PFAM); IPR005145 (PFAM); mobidb-lite (MOBIDB_LITE); IPR000308 (PANTHER); PTHR18860:SF39 (PANTHER); IPR023409 (PROSITE_PATTERNS); IPR023409 (PROSITE_PATTERNS); IPR006070 (PROSITE_PROFILES); cd11309 (CDD); IPR017945 (SUPERFAMILY…	F:GO:0019904; F:GO:0003725	F:protein domain specific binding; F:double-stranded RNA binding
PIIN_00221_probable_MET6_methionine_synthase	cobalamin-independent methionine synthase	742	0	85.55	7	C:GO:0005634; P:GO:0019280; F:GO:0008270; P:GO:0046084; C:GO:0005829; F:GO:0003871; P:GO:0032259	C:nucleus; P:L-methionine biosynthetic process from homoserine via O-acetyl-L-homoserine and cystathionine; F:zinc ion binding; P:adenine biosynthetic process; C:cytosol; F:5-methyltetrahydropteroyltriglutamate-homocysteine S-methyltransferase activity; P:methylation	EC:2.1.1.14	5-methyltetrahydropteroyltriglutamate--homocysteine S-methyltransferase	IPR006276 (PIRSF); IPR002629 (PFAM); IPR006276 (TIGRFAM); IPR013215 (PFAM); G3DSA:3.20.20.210 (GENE3D); G3DSA:3.20.20.210 (GENE3D); PTHR30519:SF0 (PANTHER); PTHR30519 (PANTHER); IPR006276 (HAMAP); cd03312 (CDD); cd03311 (CDD); SSF51726 (SUPERFAMILY); SSF51726 (SUPERFAMILY)	P:GO:0009086; F:GO:0008270; P:GO:0008652; F:GO:0003871	P:methionine biosynthetic process; F:zinc ion binding; P:cellular amino acid biosynthetic process; F:5-methyltetrahydropteroyltriglutamate-homocysteine S-methyltransferase activity
PIIN_00416_probable_adenosylhomocysteinase	S-adenosyl-L-homocysteine hydrolase	430	0	95.6	3	C:GO:0005829; F:GO:0004013; P:GO:0006730	C:cytosol; F:adenosylhomocysteinase activity; P:one-carbon metabolic process	EC:3.3.1.1	Adenosylhomocysteinase	IPR000043 (SMART); IPR015878 (SMART); G3DSA:3.40.50.1480 (GENE3D); IPR000043 (TIGRFAM); G3DSA:3.40.50.1480 (GENE3D); IPR000043 (PFAM); IPR000043 (PIRSF); IPR015878 (PFAM); IPR000043 (PANTHER); PTHR23420:SF0 (PANTHER); IPR020082 (PROSITE_PATTERNS); IPR020082 (PROSITE_PATTERNS); IPR034373 (HAMAP); IPR000043 (CDD); SSF52283 (SUPERFAMILY); IPR036291 (SUPERFAMILY)	F:GO:0051287; P:GO:0019510; F:GO:0004013; P:GO:0006730	F:NAD binding; P:S-adenosylhomocysteine catabolic process; F:adenosylhomocysteinase activity; P:one-carbon metabolic process
PIIN_00425_probable_extracellular_elastinolytic_metalloproteinase_precursor	probable extracellular elastinolytic metallo ase precursor	617	0	74.8	4	C:GO:0005615; F:GO:0008270; P:GO:0006508; F:GO:0004222	C:extracellular space; F:zinc ion binding; P:proteolysis; F:metalloendopeptidase activity	EC:3.4.24	Acting on peptide bonds (peptidases)	IPR001842 (PRINTS); G3DSA:3.10.170.10 (GENE3D); G3DSA:1.10.390.10 (GENE3D); IPR001842 (PFAM); IPR011096 (PFAM); IPR025711 (PFAM); G3DSA:3.10.450.40 (GENE3D); mobidb-lite (MOBIDB_LITE); PTHR33478 (PANTHER); cd09596 (CDD); SSF55486 (SUPERFAMILY)	C:GO:0005615; F:GO:0008270; F:GO:0004222	C:extracellular space; F:zinc ion binding; F:metalloendopeptidase activity
PIIN_00590_related_to_2_4_dihydroxyhept_2_ene_1_7_dioic_acid_aldolase	aldolase citrate lyase family	358	0	63.15	1	F:GO:0003824	F:catalytic activity			IPR005000 (PFAM); G3DSA:3.20.20.60 (GENE3D); mobidb-lite (MOBIDB_LITE); mobidb-lite (MOBIDB_LITE); PTHR30502 (PANTHER); PTHR30502:SF2 (PANTHER); IPR015813 (SUPERFAMILY)	F:GO:0003824	F:catalytic activity
PIIN_00628_probable_AAP1_alanine/arginine_aminopeptidase	probable AAP1-alanine arginine aminopeptidase	912	0	73.8	3	F:GO:0008270; P:GO:0006508; F:GO:0008237	F:zinc ion binding; P:proteolysis; F:metallopeptidase activity			IPR024571 (PFAM); G3DSA:2.60.40.1730 (GENE3D); G3DSA:1.10.390.10 (GENE3D); IPR014782 (PFAM); PTHR11533:SF171 (PANTHER); IPR001930 (PANTHER); IPR034016 (CDD); SSF63737 (SUPERFAMILY); SSF55486 (SUPERFAMILY)	F:GO:0008270; P:GO:0006508; F:GO:0008237	F:zinc ion binding; P:proteolysis; F:metallopeptidase activity
PIIN_00784_probable_nucleoside_diphosphate_kinase	nucleoside diphosphate kinase	152	2.64878e-109	88.7	6	F:GO:0005524; P:GO:0006228; P:GO:0006241; P:GO:0006183; P:GO:0006165; F:GO:0004550	F:ATP binding; P:UTP biosynthetic process; P:CTP biosynthetic process; P:GTP biosynthetic process; P:nucleoside diphosphate phosphorylation; F:nucleoside diphosphate kinase activity	EC:2.7.4.6	Nucleoside-diphosphate kinase	IPR001564 (PRINTS); IPR001564 (SMART); IPR034907 (PFAM); IPR036850 (G3DSA:3.30.70.GENE3D); PTHR11349 (PANTHER); PTHR11349:SF90 (PANTHER); IPR023005 (PROSITE_PATTERNS); IPR001564 (HAMAP); cd04413 (CDD); IPR036850 (SUPERFAMILY)	P:GO:0006228; P:GO:0006241; P:GO:0006183; P:GO:0006165; F:GO:0004550	P:UTP biosynthetic process; P:CTP biosynthetic process; P:GTP biosynthetic process; P:nucleoside diphosphate phosphorylation; F:nucleoside diphosphate kinase activity
PIIN_01005_related_to_5_nucleotidase_precursor	5 -nucleotidase domain-containing	579	0	73.75	4	F:GO:0000166; F:GO:0016788; F:GO:0046872; P:GO:0009166	F:nucleotide binding; F:hydrolase activity, acting on ester bonds; F:metal ion binding; P:nucleotide catabolic process			IPR006179 (PRINTS); IPR008334 (PFAM); IPR029052 (G3DSA:3.60.21.GENE3D); IPR004843 (PFAM); IPR036907 (G3DSA:3.90.780.GENE3D); mobidb-lite (MOBIDB_LITE); PTHR11575:SF25 (PANTHER); IPR006179 (PANTHER); IPR006146 (PROSITE_PATTERNS); IPR006146 (PROSITE_PATTERNS); TRANSMEMBRANE (PHOBIUS); CYTOPLASMIC_DOMAIN (PHOBIUS); NON_CYTOPLASMIC_DOMAIN (PHOBIUS); SIGNAL_PEPTIDE (PHOBIUS); SIGNAL_PEPTIDE_H_REGION (…	F:GO:0000166; F:GO:0016788; P:GO:0009166; F:GO:0046872; F:GO:0016787	F:nucleotide binding; F:hydrolase activity, acting on ester bonds; P:nucleotide catabolic process; F:metal ion binding; F:hydrolase activity
PIIN_01126_probable_HHT1_histone_H3	histone H3	139	1.5658e-93	95.5	4	C:GO:0005634; F:GO:0003677; F:GO:0046982; C:GO:0000786	C:nucleus; F:DNA binding; F:protein heterodimerization activity; C:nucleosome			IPR000164 (PRINTS); IPR000164 (SMART); IPR007125 (PFAM); G3DSA:1.10.20.10 (GENE3D); mobidb-lite (MOBIDB_LITE); PTHR11426:SF163 (PANTHER); IPR000164 (PANTHER); IPR000164 (PROSITE_PATTERNS); IPR000164 (PROSITE_PATTERNS); IPR009072 (SUPERFAMILY)	F:GO:0003677; F:GO:0046982; C:GO:0000786	F:DNA binding; F:protein heterodimerization activity; C:nucleosome
PIIN_01184_hypothetical_orf	acyl- -binding	102	6.59202e-67	79.95	2	F:GO:0000062; F:GO:0046872	F:fatty-acyl-CoA binding; F:metal ion binding			IPR000582 (PRINTS); IPR000582 (PFAM); IPR014352 (G3DSA:1.20.80.GENE3D); PTHR23310 (PANTHER); IPR000582 (PROSITE_PROFILES); IPR035984 (SUPERFAMILY)	F:GO:0000062	F:fatty-acyl-CoA binding
PIIN_01261_probable_TPI1_triose_phosphate_isomerase	triose phosphate isomerase	228	1.90373e-161	78.25	4	P:GO:0006094; P:GO:0006098; P:GO:0006096; F:GO:0004807	P:gluconeogenesis; P:pentose-phosphate shunt; P:glycolytic process; F:triose-phosphate isomerase activity	EC:5.3.1.1	Triose-phosphate isomerase	IPR013785 (G3DSA:3.20.20.GENE3D); IPR000652 (PFAM); IPR000652 (TIGRFAM); PTHR21139:SF15 (PANTHER); IPR000652 (PANTHER); IPR020861 (PROSITE_PATTERNS); IPR022896 (HAMAP); IPR000652 (PROSITE_PROFILES); IPR000652 (CDD); IPR035990 (SUPERFAMILY)	F:GO:0003824; P:GO:0008152; P:GO:0006096; F:GO:0004807	F:catalytic activity; P:metabolic process; P:glycolytic process; F:triose-phosphate isomerase activity
PIIN_01401_hypothetical_orf	ABC1-domain-containing	683	0	67.8	2	C:GO:0005739; C:GO:0016021	C:mitochondrion; C:integral component of membrane			IPR010259 (PFAM); G3DSA:3.30.200.20 (GENE3D); IPR037045 (G3DSA:3.30.70.GENE3D); IPR004147 (PFAM); PTHR43173:SF12 (PANTHER); PTHR43173 (PANTHER); CYTOPLASMIC_DOMAIN (PHOBIUS); TRANSMEMBRANE (PHOBIUS); NON_CYTOPLASMIC_DOMAIN (PHOBIUS); cd13969 (CDD); IPR009020 (SUPERFAMILY); IPR011009 (SUPERFAMILY)	no GO terms	no GO terms
PIIN_01431_hypothetical_orf	hypothetical protein PIIN_01431	127	2.99923e-88	69.2						G3DSA:3.30.70.1060 (GENE3D); PTHR33606 (PANTHER); IPR011008 (SUPERFAMILY)	no GO terms	no GO terms
PIIN_01611_related_to_HSP70_heat_shock_protein_70_(hsp70)	heat shock hss1	647	0	93.7	1	F:GO:0005524	F:ATP binding			Coil (COILS); Coil (COILS); IPR013126 (PRINTS); IPR013126 (PFAM); IPR029048 (G3DSA:1.20.1270.GENE3D); G3DSA:3.30.420.40 (GENE3D); IPR029047 (G3DSA:2.60.34.GENE3D); G3DSA:3.30.420.40 (GENE3D); mobidb-lite (MOBIDB_LITE); PTHR19375 (PANTHER); PTHR19375:SF318 (PANTHER); IPR018181 (PROSITE_PATTERNS); IPR018181 (PROSITE_PATTERNS); IPR018181 (PROSITE_PATTERNS); cd10233 (CDD); IPR029048 (SUPERFAMILY); IP…	no GO terms	no GO terms
PIIN_01757_probable_heat_shock_protein_hsp60	heat-shock hsp60	583	0	88.3	3	F:GO:0005524; C:GO:0005737; P:GO:0042026	F:ATP binding; C:cytoplasm; P:protein refolding			IPR001844 (PRINTS); IPR027413 (G3DSA:1.10.560.GENE3D); IPR002423 (PFAM); IPR027409 (G3DSA:3.50.7.GENE3D); IPR027413 (G3DSA:1.10.560.GENE3D); IPR001844 (TIGRFAM); PTHR11353:SF64 (PANTHER); IPR002423 (PANTHER); IPR018370 (PROSITE_PATTERNS); IPR001844 (HAMAP); IPR001844 (CDD); IPR027413 (SUPERFAMILY); IPR037290 (SUPERFAMILY); IPR027409 (SUPERFAMILY)	F:GO:0005524; C:GO:0005737; P:GO:0042026; P:GO:0006457	F:ATP binding; C:cytoplasm; P:protein refolding; P:protein folding
PIIN_01780_related_to_thioredoxin_putative_Aspergillus_flavus	Thioredoxin	120	1.60262e-82	66.55	1	P:GO:0044699	P:single-organism process			PR00421 (PRINTS); G3DSA:3.40.30.10 (GENE3D); IPR013766 (PFAM); IPR005746 (PIRSF); PTHR10438:SF360 (PANTHER); IPR005746 (PANTHER); IPR013766 (PROSITE_PROFILES); cd02947 (CDD); IPR036249 (SUPERFAMILY)	F:GO:0015035; P:GO:0006662; P:GO:0045454	F:protein disulfide oxidoreductase activity; P:glycerol ether metabolic process; P:cell redox homeostasis
PIIN_01866_hypothetical_orf	carbohydrate-binding module family 48	396	0	63.5						IPR013783 (G3DSA:2.60.40.GENE3D); IPR032640 (PFAM); mobidb-lite (MOBIDB_LITE); PTHR10343:SF53 (PANTHER); PTHR10343 (PANTHER); cd02859 (CDD); IPR014756 (SUPERFAMILY)	no GO terms	no GO terms
PIIN_02117_related_to_glyceraldehyde_3_phosphate_dehydrogenase	glyceraldehyde-3-phosphate dehydrogenase	338	0	89.7	7	F:GO:0050661; C:GO:0005737; F:GO:0051287; P:GO:0006096; P:GO:0055114; P:GO:0006006; F:GO:0004365	F:NADP binding; C:cytoplasm; F:NAD binding; P:glycolytic process; P:oxidation-reduction process; P:glucose metabolic process; F:glyceraldehyde-3-phosphate dehydrogenase (NAD+) (phosphorylating) activity	EC:1.2.1.59; EC:1.2.1.12	Glyceraldehyde-3-phosphate dehydrogenase (NAD(P)(+)) (phosphorylating); Glyceraldehyde-3-phosphate dehydrogenase (phosphorylating)	IPR020831 (PRINTS); IPR020828 (SMART); IPR020829 (PFAM); IPR020831 (PIRSF); IPR020828 (PFAM); G3DSA:3.40.50.720 (GENE3D); G3DSA:3.30.360.10 (GENE3D); IPR006424 (TIGRFAM); IPR020831 (PANTHER); IPR020830 (PROSITE_PATTERNS); IPR036291 (SUPERFAMILY); SSF55347 (SUPERFAMILY)	F:GO:0050661; F:GO:0051287; P:GO:0055114; P:GO:0006006; F:GO:0016620	F:NADP binding; F:NAD binding; P:oxidation-reduction process; P:glucose metabolic process; F:oxidoreductase activity, acting on the aldehyde or oxo group of donors, NAD or NADP as acceptor
PIIN_02121_related_to_putative_secreted_protein_Streptomyces_avermitilis	HNH endonuclease	201	6.86751e-146	83.8						IPR011089 (PFAM); PTHR24094:SF14 (PANTHER); PTHR24094 (PANTHER); NON_CYTOPLASMIC_DOMAIN (PHOBIUS); SIGNAL_PEPTIDE (PHOBIUS); SIGNAL_PEPTIDE_C_REGION (PHOBIUS); SIGNAL_PEPTIDE_N_REGION (PHOBIUS); SIGNAL_PEPTIDE_H_REGION (PHOBIUS); SignalP-TM (SIGNALP_GRAM_POSITIVE)	no GO terms	no GO terms
PIIN_02219_related_to_HSP80_heat_shock_protein_80	heat-shock 90	702	0	93.9	6	F:GO:0016887; F:GO:0005524; C:GO:0005829; F:GO:0051082; P:GO:0006457; P:GO:0006950	F:ATPase activity; F:ATP binding; C:cytosol; F:unfolded protein binding; P:protein folding; P:response to stress	EC:3.6.1.3; EC:3.6.1.15	Adenosinetriphosphatase; Nucleoside-triphosphate phosphatase	Coil (COILS); Coil (COILS); Coil (COILS); IPR020575 (PRINTS); IPR003594 (SMART); IPR003594 (PFAM); IPR001404 (PIRSF); IPR036890 (G3DSA:3.30.565.GENE3D); IPR001404 (PFAM); mobidb-lite (MOBIDB_LITE); mobidb-lite (MOBIDB_LITE); IPR001404 (PANTHER); PTHR11528:SF74 (PANTHER); IPR019805 (PROSITE_PATTERNS); IPR001404 (HAMAP); IPR003594 (CDD); IPR036890 (SUPERFAMILY); IPR037196 (SUPERFAMILY); IPR020568 (…	F:GO:0005524; F:GO:0051082; P:GO:0006457; P:GO:0006950	F:ATP binding; F:unfolded protein binding; P:protein folding; P:response to stress
PIIN_02239_probable_subtilisin_like_serine_protease	subtilisin-like serine protease	499	0	74.45	2	P:GO:0006508; F:GO:0004252	P:proteolysis; F:serine-type endopeptidase activity	EC:3.4.21	Acting on peptide bonds (peptidases)	IPR015500 (PRINTS); IPR010259 (PFAM); IPR037045 (G3DSA:3.30.70.GENE3D); IPR000209 (PFAM); IPR036852 (G3DSA:3.40.50.GENE3D); PTHR43806:SF25 (PANTHER); PTHR43806 (PANTHER); IPR022398 (PROSITE_PATTERNS); IPR023828 (PROSITE_PATTERNS); IPR023827 (PROSITE_PATTERNS); SIGNAL_PEPTIDE_H_REGION (PHOBIUS); SIGNAL_PEPTIDE_C_REGION (PHOBIUS); NON_CYTOPLASMIC_DOMAIN (PHOBIUS); SIGNAL_PEPTIDE_N_REGION (PHOBIUS);…	P:GO:0006508; F:GO:0004252	P:proteolysis; F:serine-type endopeptidase activity
PIIN_02268_related_to_HMF1_Heat_shock_induceable_Inhibitor_of_cell_Growth	related to HMF1-Heat-shock induceable Inhibitor of cell Growth	128	2.10657e-88	85						IPR035959 (G3DSA:3.30.1330.GENE3D); IPR006175 (PFAM); IPR006056 (TIGRFAM); IPR006175 (PANTHER); PTHR11803:SF33 (PANTHER); cd00448 (CDD); IPR035959 (SUPERFAMILY)	no GO terms	no GO terms
PIIN_02492_related_to_subtilisin_like_serine_protease	Minor extracellular protease vpr	909	0	68.1	4	C:GO:0005618; C:GO:0016020; P:GO:0006508; F:GO:0004252	C:cell wall; C:membrane; P:proteolysis; F:serine-type endopeptidase activity	EC:3.4.21	Acting on peptide bonds (peptidases)	IPR015500 (PRINTS); IPR003137 (PFAM); IPR036852 (G3DSA:3.40.50.GENE3D); IPR010435 (PFAM); IPR000209 (PFAM); G3DSA:2.60.40.1710 (GENE3D); PTHR43806 (PANTHER); PTHR43806:SF20 (PANTHER); IPR023827 (PROSITE_PATTERNS); IPR022398 (PROSITE_PATTERNS); IPR023828 (PROSITE_PATTERNS); SIGNAL_PEPTIDE (PHOBIUS); NON_CYTOPLASMIC_DOMAIN (PHOBIUS); SIGNAL_PEPTIDE_C_REGION (PHOBIUS); CYTOPLASMIC_DOMAIN (PHOBIUS); …	P:GO:0006508; C:GO:0005618; C:GO:0016020; F:GO:0004252	P:proteolysis; C:cell wall; C:membrane; F:serine-type endopeptidase activity
PIIN_02535_probable_SSC1_mitochondrial_HSP70_member	heat shock	654	0	87.8	4	F:GO:0005524; C:GO:0005739; F:GO:0051082; P:GO:0006457	F:ATP binding; C:mitochondrion; F:unfolded protein binding; P:protein folding			Coil (COILS); Coil (COILS); IPR013126 (PRINTS); IPR013126 (PFAM); IPR029048 (G3DSA:1.20.1270.GENE3D); IPR029047 (G3DSA:2.60.34.GENE3D); G3DSA:3.30.420.40 (GENE3D); G3DSA:3.30.420.40 (GENE3D); mobidb-lite (MOBIDB_LITE); PTHR19375 (PANTHER); PTHR19375:SF333 (PANTHER); IPR018181 (PROSITE_PATTERNS); IPR018181 (PROSITE_PATTERNS); IPR018181 (PROSITE_PATTERNS); IPR012725 (HAMAP); SignalP-TM (SIGNALP_GRA…	F:GO:0005524; F:GO:0051082; P:GO:0006457	F:ATP binding; F:unfolded protein binding; P:protein folding
PIIN_02536_related_to_PMU1_high_copy_suppressor_of_ts_tps2_mutant_phenotype	phosphoglycerate mutase	271	0	61.35						IPR029033 (G3DSA:3.40.50.GENE3D); IPR013078 (PFAM); PTHR43387 (PANTHER); PTHR43387:SF5 (PANTHER); cd07040 (CDD); IPR029033 (SUPERFAMILY)	no GO terms	no GO terms
PIIN_02595_probable_D_xylose_reductase	Aldo keto reductase	318	0	82.7	2	F:GO:0016491; P:GO:0055114	F:oxidoreductase activity; P:oxidation-reduction process			IPR020471 (PRINTS); IPR020471 (PIRSF); IPR036812 (G3DSA:3.20.20.GENE3D); IPR023210 (PFAM); IPR020471 (PANTHER); PTHR11732:SF218 (PANTHER); IPR018170 (PROSITE_PATTERNS); IPR018170 (PROSITE_PATTERNS); IPR023210 (CDD); IPR036812 (SUPERFAMILY)	F:GO:0016491; P:GO:0055114	F:oxidoreductase activity; P:oxidation-reduction process
PIIN_02643_probable_ATP2_F1F0_ATPase_complex_F1_beta_subunit	ATP synthase F1 beta subunit	539	0	92.35	8	F:GO:0005524; F:GO:0016757; P:GO:0015991; C:GO:0016021; F:GO:0046961; C:GO:0005754; P:GO:0015986; F:GO:0046933	F:ATP binding; F:transferase activity, transferring glycosyl groups; P:ATP hydrolysis coupled proton transport; C:integral component of membrane; F:proton-transporting ATPase activity, rotational mechanism; C:mitochondrial proton-transporting ATP synthase, catalytic core; P:ATP synthesis coupled proton transport; F:proton-transporting ATP synthase activity, rotational mechanism	EC:3.6.1.3; EC:3.6.1.15	Adenosinetriphosphatase; Nucleoside-triphosphate phosphatase	IPR003593 (SMART); G3DSA:2.40.10.170 (GENE3D); G3DSA:3.40.50.300 (GENE3D); IPR000194 (PFAM); IPR024034 (G3DSA:1.10.1140.GENE3D); IPR005722 (TIGRFAM); IPR004100 (PFAM); PIRSF039072 (PIRSF); mobidb-lite (MOBIDB_LITE); PTHR15184:SF44 (PANTHER); PTHR15184 (PANTHER); IPR020003 (PROSITE_PATTERNS); SIGNAL_PEPTIDE_H_REGION (PHOBIUS); SIGNAL_PEPTIDE_C_REGION (PHOBIUS); SIGNAL_PEPTIDE (PHOBIUS); SIGNAL_PEP…	C:GO:0045261; F:GO:0005524; P:GO:0015992; P:GO:0046034; P:GO:0015986; F:GO:0046933	C:proton-transporting ATP synthase complex, catalytic core F(1); F:ATP binding; P:proton transport; P:ATP metabolic process; P:ATP synthesis coupled proton transport; F:proton-transporting ATP synthase activity, rotational mechanism
PIIN_02752_probable_cellulose_1_4_beta_cellobiosidase_II_precursor	glycoside hydrolase family 6	472	0	76.95	4	C:GO:0005576; F:GO:0004553; P:GO:0030245; F:GO:0030248	C:extracellular region; F:hydrolase activity, hydrolyzing O-glycosyl compounds; P:cellulose catabolic process; F:cellulose binding			IPR016288 (PRINTS); IPR000254 (SMART); IPR016288 (PIRSF); IPR016288 (PFAM); IPR036434 (G3DSA:3.20.20.GENE3D); IPR000254 (PFAM); mobidb-lite (MOBIDB_LITE); IPR016288 (PANTHER); PTHR34876:SF9 (PANTHER); IPR001524 (PROSITE_PATTERNS); SIGNAL_PEPTIDE (PHOBIUS); NON_CYTOPLASMIC_DOMAIN (PHOBIUS); SIGNAL_PEPTIDE_H_REGION (PHOBIUS); SIGNAL_PEPTIDE_N_REGION (PHOBIUS); SIGNAL_PEPTIDE_C_REGION (PHOBIUS); IPR…	P:GO:0005975; F:GO:0004553; C:GO:0005576; P:GO:0030245; F:GO:0030248	P:carbohydrate metabolic process; F:hydrolase activity, hydrolyzing O-glycosyl compounds; C:extracellular region; P:cellulose catabolic process; F:cellulose binding
PIIN_02927_probable_ADP_ribosylation_factor	ADP-ribosylation factor	183	4.65281e-133	92.95	3	F:GO:0005525; P:GO:0007264; C:GO:0005622	F:GTP binding; P:small GTPase mediated signal transduction; C:intracellular			Coil (COILS); IPR006689 (PRINTS); SM00178 (SMART); SM00177 (SMART); SM00175 (SMART); IPR005225 (TIGRFAM); IPR006689 (PFAM); G3DSA:3.40.50.300 (GENE3D); PTHR11711 (PANTHER); PTHR11711:SF182 (PANTHER); IPR024156 (PROSITE_PROFILES); cd04150 (CDD); IPR027417 (SUPERFAMILY)	F:GO:0005525; P:GO:0007264; C:GO:0005622	F:GTP binding; P:small GTPase mediated signal transduction; C:intracellular
PIIN_02932_probable_proteine_disulfate_isomerase	disulfide isomerase	509	0	80.2	3	F:GO:0003756; C:GO:0005783; P:GO:0045454	F:protein disulfide isomerase activity; C:endoplasmic reticulum; P:cell redox homeostasis	EC:5.3.4.1	Protein disulfide-isomerase	PR00421 (PRINTS); IPR005792 (TIGRFAM); G3DSA:3.40.30.10 (GENE3D); G3DSA:3.40.30.10 (GENE3D); IPR013766 (PFAM); G3DSA:3.40.30.10 (GENE3D); IPR005788 (TIGRFAM); PF13848 (PFAM); G3DSA:3.40.30.10 (GENE3D); mobidb-lite (MOBIDB_LITE); PTHR18929 (PANTHER); PTHR18929:SF132 (PANTHER); IPR017937 (PROSITE_PATTERNS); SIGNAL_PEPTIDE_H_REGION (PHOBIUS); SIGNAL_PEPTIDE_C_REGION (PHOBIUS); NON_CYTOPLASMIC_DOMAIN…	C:GO:0005783; P:GO:0045454; F:GO:0016853	C:endoplasmic reticulum; P:cell redox homeostasis; F:isomerase activity
PIIN_02952_related_to_metalloprotease_MEP1	extracellular metalloprotease	289	9.60352e-169	77.55	3	C:GO:0016020; P:GO:0006508; F:GO:0008237	C:membrane; P:proteolysis; F:metallopeptidase activity			IPR024079 (G3DSA:3.40.390.GENE3D); IPR008754 (PFAM); mobidb-lite (MOBIDB_LITE); PTHR19325 (PANTHER); PTHR19325:SF492 (PANTHER); SIGNAL_PEPTIDE_H_REGION (PHOBIUS); NON_CYTOPLASMIC_DOMAIN (PHOBIUS); SIGNAL_PEPTIDE_N_REGION (PHOBIUS); SIGNAL_PEPTIDE_C_REGION (PHOBIUS); SIGNAL_PEPTIDE (PHOBIUS); IPR008754 (CDD); SignalP-noTM (SIGNALP_EUK); SignalP-noTM (SIGNALP_GRAM_NEGATIVE); SignalP-TM (SIGNALP_GRA…	F:GO:0008237	F:metallopeptidase activity
PIIN_03008_probable_translation_elongation_factor_eEF_1_alpha_chain	translation elongation factor 1a	462	0	95.65	5	F:GO:0005525; F:GO:0003746; C:GO:0005737; F:GO:0003924; P:GO:0006414	F:GTP binding; F:translation elongation factor activity; C:cytoplasm; F:GTPase activity; P:translational elongation	EC:3.6.1.15	Nucleoside-triphosphate phosphatase	IPR000795 (PRINTS); G3DSA:3.40.50.300 (GENE3D); G3DSA:2.40.30.10 (GENE3D); IPR000795 (PFAM); IPR004539 (TIGRFAM); G3DSA:2.40.30.10 (GENE3D); IPR004160 (PFAM); IPR004161 (PFAM); PTHR23115:SF227 (PANTHER); PTHR23115 (PANTHER); IPR031157 (PROSITE_PATTERNS); IPR000795 (PROSITE_PROFILES); IPR004539 (HAMAP); cd03705 (CDD); cd03693 (CDD); cd01883 (CDD); IPR009000 (SUPERFAMILY); IPR009001 (SUPERFAMILY); …	F:GO:0005525; F:GO:0003746; C:GO:0005737; F:GO:0003924; P:GO:0006414	F:GTP binding; F:translation elongation factor activity; C:cytoplasm; F:GTPase activity; P:translational elongation
PIIN_03013_related_to_endo_1_3(4)_beta_glucanase	glycoside hydrolase family 16	373	0	73.7	3	P:GO:0005975; C:GO:0016020; F:GO:0004553	P:carbohydrate metabolic process; C:membrane; F:hydrolase activity, hydrolyzing O-glycosyl compounds			G3DSA:2.60.120.200 (GENE3D); PTHR10963 (PANTHER); PTHR10963:SF24 (PANTHER); SIGNAL_PEPTIDE_N_REGION (PHOBIUS); TRANSMEMBRANE (PHOBIUS); SIGNAL_PEPTIDE (PHOBIUS); SIGNAL_PEPTIDE_H_REGION (PHOBIUS); SIGNAL_PEPTIDE_C_REGION (PHOBIUS); NON_CYTOPLASMIC_DOMAIN (PHOBIUS); CYTOPLASMIC_DOMAIN (PHOBIUS); IPR000757 (PROSITE_PROFILES); cd02181 (CDD); SignalP-TM (SIGNALP_GRAM_POSITIVE); SignalP-noTM (SIGNALP_…	P:GO:0005975; F:GO:0004553	P:carbohydrate metabolic process; F:hydrolase activity, hydrolyzing O-glycosyl compounds
PIIN_03036_probable_ADP_ATP_carrier_protein_(ADP/ATP_translocase)	mitochondrial carrier	315	0	95.7	4	P:GO:0055085; C:GO:0016021; C:GO:0005743; F:GO:0005215	P:transmembrane transport; C:integral component of membrane; C:mitochondrial inner membrane; F:transporter activity			IPR002067 (PRINTS); IPR002113 (PRINTS); IPR018108 (PFAM); IPR023395 (G3DSA:1.50.40.GENE3D); PTHR24089 (PANTHER); PTHR24089:SF645 (PANTHER); TRANSMEMBRANE (PHOBIUS); TRANSMEMBRANE (PHOBIUS); CYTOPLASMIC_DOMAIN (PHOBIUS); NON_CYTOPLASMIC_DOMAIN (PHOBIUS); CYTOPLASMIC_DOMAIN (PHOBIUS); IPR018108 (PROSITE_PROFILES); IPR023395 (SUPERFAMILY); TMhelix (TMHMM); TMhelix (TMHMM); TMhelix (TMHMM)	P:GO:0055085; P:GO:0006810; C:GO:0005743; F:GO:0005215	P:transmembrane transport; P:transport; C:mitochondrial inner membrane; F:transporter activity
PIIN_03044_probable_pyruvate_kinase	pyruvate kinase	518	0	86.35	5	F:GO:0000287; F:GO:0004743; F:GO:0030955; P:GO:0006096; F:GO:0016301	F:magnesium ion binding; F:pyruvate kinase activity; F:potassium ion binding; P:glycolytic process; F:kinase activity	EC:2.7.1.40	Pyruvate kinase	IPR001697 (PRINTS); IPR036918 (G3DSA:3.40.1380.GENE3D); G3DSA:3.20.20.60 (GENE3D); IPR015795 (PFAM); G3DSA:3.20.20.60 (GENE3D); IPR015793 (PFAM); IPR001697 (TIGRFAM); G3DSA:2.40.33.10 (GENE3D); PTHR11817:SF3 (PANTHER); IPR001697 (PANTHER); IPR001697 (CDD); IPR015813 (SUPERFAMILY); IPR011037 (SUPERFAMILY); IPR036918 (SUPERFAMILY)	F:GO:0000287; F:GO:0004743; F:GO:0030955; F:GO:0003824; P:GO:0006096	F:magnesium ion binding; F:pyruvate kinase activity; F:potassium ion binding; F:catalytic activity; P:glycolytic process
PIIN_03186_hypothetical_orf	hypothetical protein PIIN_03186	384	0	63.2	1	C:GO:0016021	C:integral component of membrane			IPR008972 (G3DSA:2.60.40.GENE3D); PTHR34883 (PANTHER); SIGNAL_PEPTIDE_H_REGION (PHOBIUS); SIGNAL_PEPTIDE_N_REGION (PHOBIUS); TRANSMEMBRANE (PHOBIUS); CYTOPLASMIC_DOMAIN (PHOBIUS); NON_CYTOPLASMIC_DOMAIN (PHOBIUS); SIGNAL_PEPTIDE_C_REGION (PHOBIUS); SIGNAL_PEPTIDE (PHOBIUS); cd00920 (CDD); cd00920 (CDD); SignalP-TM (SIGNALP_GRAM_POSITIVE); SignalP-noTM (SIGNALP_EUK); SignalP-noTM (SIGNALP_GRAM_NEG…	no GO terms	no GO terms
PIIN_03333_related_to_UBI4_Ubiquitin	ubiquitin [Wallemia mellicola CBS ]	195	1.80056e-134	87.95	3	C:GO:0005737; F:GO:0004531; P:GO:0006259	C:cytoplasm; F:deoxyribonuclease II activity; P:DNA metabolic process	EC:3.1.31; EC:3.1.22.1; EC:3.1.22	Acting on ester bonds; Deoxyribonuclease II; Acting on ester bonds	IPR019956 (PRINTS); IPR000626 (SMART); G3DSA:3.10.20.90 (GENE3D); IPR000626 (PFAM); G3DSA:3.10.20.90 (GENE3D); G3DSA:3.10.20.90 (GENE3D); PTHR10666:SF242 (PANTHER); PTHR10666 (PANTHER); IPR019954 (PROSITE_PATTERNS); IPR000626 (PROSITE_PROFILES); cd01803 (CDD); cd01803 (CDD); IPR029071 (SUPERFAMILY); IPR029071 (SUPERFAMILY); IPR029071 (SUPERFAMILY)	F:GO:0005515	F:protein binding
PIIN_03738_probable_cellobiose_dehydrogenase	cellobiose dehydrogenase	789	0	71.05	4	P:GO:0005975; F:GO:0016614; F:GO:0050660; P:GO:0055114	P:carbohydrate metabolic process; F:oxidoreductase activity, acting on CH-OH group of donors; F:flavin adenine dinucleotide binding; P:oxidation-reduction process			IPR000172 (PFAM); G3DSA:2.60.40.1210 (GENE3D); IPR015920 (PFAM); IPR036188 (G3DSA:3.50.50.GENE3D); IPR007867 (PFAM); mobidb-lite (MOBIDB_LITE); PTHR11552:SF110 (PANTHER); PTHR11552 (PANTHER); SIGNAL_PEPTIDE_N_REGION (PHOBIUS); SIGNAL_PEPTIDE (PHOBIUS); SIGNAL_PEPTIDE_C_REGION (PHOBIUS); SIGNAL_PEPTIDE_H_REGION (PHOBIUS); NON_CYTOPLASMIC_DOMAIN (PHOBIUS); IPR015920 (CDD); SignalP-noTM (SIGNALP_EUK…	F:GO:0016614; F:GO:0050660; P:GO:0055114	F:oxidoreductase activity, acting on CH-OH group of donors; F:flavin adenine dinucleotide binding; P:oxidation-reduction process
PIIN_03984_probable_PGM2_phosphoglucomutase	phosphoglucomutase	561	0	85.65	3	F:GO:0000287; P:GO:0005975; F:GO:0004614	F:magnesium ion binding; P:carbohydrate metabolic process; F:phosphoglucomutase activity	EC:5.4.2.2	Phosphoglucomutase (alpha-D-glucose-1,6-bisphosphate-dependent)	IPR005841 (PRINTS); G3DSA:3.40.120.10 (GENE3D); IPR005846 (PFAM); G3DSA:3.40.120.10 (GENE3D); IPR005844 (PFAM); IPR036900 (G3DSA:3.30.310.GENE3D); IPR005845 (PFAM); IPR005843 (PFAM); G3DSA:3.40.120.10 (GENE3D); PTHR22573:SF2 (PANTHER); PTHR22573 (PANTHER); IPR016066 (PROSITE_PATTERNS); cd03085 (CDD); IPR016055 (SUPERFAMILY); IPR016055 (SUPERFAMILY); IPR036900 (SUPERFAMILY); IPR016055 (SUPERFAMILY)	F:GO:0000287; P:GO:0005975; F:GO:0016868; P:GO:0071704	F:magnesium ion binding; P:carbohydrate metabolic process; F:intramolecular transferase activity, phosphotransferases; P:organic substance metabolic process
PIIN_04107_probable_6_phosphogluconate_dehydrogenase	6-phosphogluconate dehydrogenase	491	0	91.95	5	F:GO:0050661; P:GO:0009051; F:GO:0004616; C:GO:0005829; P:GO:0055114	F:NADP binding; P:pentose-phosphate shunt, oxidative branch; F:phosphogluconate dehydrogenase (decarboxylating) activity; C:cytosol; P:oxidation-reduction process	EC:1.1.1.44	Phosphogluconate dehydrogenase (NADP(+)-dependent, decarboxylating)	IPR006183 (PRINTS); IPR006114 (SMART); G3DSA:3.40.50.720 (GENE3D); IPR013328 (G3DSA:1.10.1040.GENE3D); IPR006114 (PFAM); IPR006113 (TIGRFAM); IPR006115 (PFAM); G3DSA:1.20.5.320 (GENE3D); IPR006113 (PIRSF); PTHR11811 (PANTHER); PTHR11811:SF25 (PANTHER); IPR006184 (PROSITE_PATTERNS); IPR008927 (SUPERFAMILY); IPR036291 (SUPERFAMILY)	F:GO:0004616; P:GO:0006098; F:GO:0016491; P:GO:0055114	F:phosphogluconate dehydrogenase (decarboxylating) activity; P:pentose-phosphate shunt; F:oxidoreductase activity; P:oxidation-reduction process
PIIN_04110_probable_GTPase_Rab7_protein	RAB small monomeric GTPase	203	1.63058e-131	97	15	P:GO:0007264; C:GO:0000329; P:GO:0042144; P:GO:0007035; C:GO:0005741; P:GO:0006897; P:GO:0042147; F:GO:0005525; P:GO:0000011; P:GO:0034727; F:GO:0003924; P:GO:0061191; C:GO:0005829; P:GO:0030100; P:GO:0072665	P:small GTPase mediated signal transduction; C:fungal-type vacuole membrane; P:vacuole fusion, non-autophagic; P:vacuolar acidification; C:mitochondrial outer membrane; P:endocytosis; P:retrograde transport, endosome to Golgi; F:GTP binding; P:vacuole inheritance; P:piecemeal microautophagy of nucleus; F:GTPase activity; P:positive regulation of vacuole fusion, non-autophagic; C:cytosol; P:regula…	EC:3.6.1.15	Nucleoside-triphosphate phosphatase	PR00449 (PRINTS); SM00174 (SMART); SM00173 (SMART); SM00175 (SMART); SM00176 (SMART); G3DSA:3.30.70.1390 (GENE3D); IPR005225 (TIGRFAM); IPR001806 (PFAM); G3DSA:3.40.50.300 (GENE3D); mobidb-lite (MOBIDB_LITE); PTHR24073 (PANTHER); PTHR24073:SF556 (PANTHER); PS51419 (PROSITE_PROFILES); cd01862 (CDD); IPR027417 (SUPERFAMILY)	F:GO:0005525; F:GO:0003924	F:GTP binding; F:GTPase activity
PIIN_04111_probable_beta_glucosidase	glycoside hydrolase family 3	751	0	74.85	2	P:GO:0005975; F:GO:0004553	P:carbohydrate metabolic process; F:hydrolase activity, hydrolyzing O-glycosyl compounds			IPR001764 (PRINTS); IPR026891 (SMART); IPR013783 (G3DSA:2.60.40.GENE3D); IPR002772 (PFAM); IPR001764 (PFAM); IPR036881 (G3DSA:3.40.50.GENE3D); IPR036962 (G3DSA:3.20.20.GENE3D); IPR026891 (PFAM); PTHR42715:SF1 (PANTHER); PTHR42715 (PANTHER); SIGNAL_PEPTIDE_H_REGION (PHOBIUS); SIGNAL_PEPTIDE (PHOBIUS); SIGNAL_PEPTIDE_N_REGION (PHOBIUS); SIGNAL_PEPTIDE_C_REGION (PHOBIUS); NON_CYTOPLASMIC_DOMAIN (PHO…	P:GO:0005975; F:GO:0004553	P:carbohydrate metabolic process; F:hydrolase activity, hydrolyzing O-glycosyl compounds
PIIN_04255_hypothetical_orf	NAD(P)-binding [Auricularia subglabra TFB-10046 SS5]	325	0	66.85	4	F:GO:0050662; F:GO:0003824; C:GO:0016020; C:GO:0016021	F:coenzyme binding; F:catalytic activity; C:membrane; C:integral component of membrane			IPR001509 (PFAM); IPR008030 (PFAM); G3DSA:3.40.50.720 (GENE3D); G3DSA:3.90.25.10 (GENE3D); PTHR43349 (PANTHER); PTHR43349:SF6 (PANTHER); IPR036291 (SUPERFAMILY)	F:GO:0050662; F:GO:0003824	F:coenzyme binding; F:catalytic activity
PIIN_04265_related_to_UBI4_Ubiquitin	Polyubiquitin	222	1.81599e-155	96.4	1	C:GO:0005737	C:cytoplasm			IPR019956 (PRINTS); IPR000626 (SMART); G3DSA:3.10.20.90 (GENE3D); G3DSA:3.10.20.90 (GENE3D); G3DSA:3.10.20.90 (GENE3D); IPR000626 (PFAM); PTHR10666 (PANTHER); PTHR10666:SF242 (PANTHER); IPR019954 (PROSITE_PATTERNS); IPR000626 (PROSITE_PROFILES); cd01803 (CDD); cd01803 (CDD); IPR029071 (SUPERFAMILY); IPR029071 (SUPERFAMILY); IPR029071 (SUPERFAMILY)	F:GO:0005515	F:protein binding
PIIN_04352_probable_IPP1_inorganic_pyrophosphatase	inorganic diphosphatase	315	0	86.35	4	F:GO:0000287; F:GO:0004427; C:GO:0005737; P:GO:0006796	F:magnesium ion binding; F:inorganic diphosphatase activity; C:cytoplasm; P:phosphate-containing compound metabolic process	EC:3.6.1.1	Inorganic diphosphatase	IPR036649 (G3DSA:3.90.80.GENE3D); IPR008162 (PFAM); mobidb-lite (MOBIDB_LITE); PTHR10286:SF3 (PANTHER); IPR008162 (PANTHER); IPR008162 (PROSITE_PATTERNS); IPR008162 (CDD); IPR036649 (SUPERFAMILY)	F:GO:0000287; F:GO:0004427; C:GO:0005737; P:GO:0006796	F:magnesium ion binding; F:inorganic diphosphatase activity; C:cytoplasm; P:phosphate-containing compound metabolic process
PIIN_04409_related_to_stress_response_protein_rds1p	related to stress response rds1p	398	0	69.6						PF13668 (PFAM); IPR012347 (G3DSA:1.20.1260.GENE3D); mobidb-lite (MOBIDB_LITE); PTHR31694:SF8 (PANTHER); PTHR31694 (PANTHER); SIGNAL_PEPTIDE (PHOBIUS); SIGNAL_PEPTIDE_C_REGION (PHOBIUS); NON_CYTOPLASMIC_DOMAIN (PHOBIUS); SIGNAL_PEPTIDE_H_REGION (PHOBIUS); SIGNAL_PEPTIDE_N_REGION (PHOBIUS); cd00657 (CDD); SignalP-noTM (SIGNALP_GRAM_NEGATIVE); SignalP-TM (SIGNALP_GRAM_POSITIVE); SignalP-noTM (SIGNAL…	no GO terms	no GO terms
PIIN_04685_related_to_aminopeptidase	bacterial leucyl aminopeptidase	428	0	64.35	2	C:GO:0016020; F:GO:0008233	C:membrane; F:peptidase activity			IPR007484 (PFAM); G3DSA:3.40.630.10 (GENE3D); PTHR12147 (PANTHER); PTHR12147:SF21 (PANTHER); SIGNAL_PEPTIDE_N_REGION (PHOBIUS); SIGNAL_PEPTIDE (PHOBIUS); SIGNAL_PEPTIDE_C_REGION (PHOBIUS); SIGNAL_PEPTIDE_H_REGION (PHOBIUS); NON_CYTOPLASMIC_DOMAIN (PHOBIUS); SignalP-noTM (SIGNALP_EUK); SSF53187 (SUPERFAMILY)	no GO terms	no GO terms
PIIN_04810_related_to_flavin_oxidoreductase	FMN-linked oxidoreductase	417	0	76	3	F:GO:0010181; F:GO:0016491; P:GO:0055114	F:FMN binding; F:oxidoreductase activity; P:oxidation-reduction process			IPR013785 (G3DSA:3.20.20.GENE3D); IPR001155 (PFAM); PTHR43303 (PANTHER); cd02932 (CDD); SSF51395 (SUPERFAMILY)	F:GO:0010181; F:GO:0003824; F:GO:0016491; P:GO:0055114	F:FMN binding; F:catalytic activity; F:oxidoreductase activity; P:oxidation-reduction process
PIIN_04876_probable_TIF2_translation_initiation_factor_eIF4A	probable TIF2-translation initiation factor eIF4A	398	0	94.75	4	F:GO:0003743; F:GO:0005524; F:GO:0004386; P:GO:0006413	F:translation initiation factor activity; F:ATP binding; F:helicase activity; P:translational initiation	EC:3.6.1.15	Nucleoside-triphosphate phosphatase	IPR001650 (SMART); IPR014001 (SMART); G3DSA:3.40.50.300 (GENE3D); G3DSA:3.40.50.300 (GENE3D); IPR001650 (PFAM); IPR011545 (PFAM); PTHR24031:SF226 (PANTHER); PTHR24031 (PANTHER); IPR014014 (PROSITE_PROFILES); IPR001650 (PROSITE_PROFILES); IPR014001 (PROSITE_PROFILES); IPR001650 (CDD); cd00268 (CDD); IPR027417 (SUPERFAMILY)	F:GO:0003676; F:GO:0005524	F:nucleic acid binding; F:ATP binding
PIIN_04899_related_to_indole_3_acetaldehyde_dehydrogenase	aldehyde dehydrogenase	470	0	76.9	2	F:GO:0016491; P:GO:0008152	F:oxidoreductase activity; P:metabolic process			Coil (COILS); IPR016162 (G3DSA:3.40.605.GENE3D); IPR015590 (PFAM); IPR016162 (G3DSA:3.40.605.GENE3D); G3DSA:3.40.309.10 (GENE3D); PTHR11699 (PANTHER); PTHR11699:SF211 (PANTHER); IPR016160 (PROSITE_PATTERNS); IPR029510 (PROSITE_PATTERNS); IPR016161 (SUPERFAMILY)	F:GO:0016491; P:GO:0008152; P:GO:0055114	F:oxidoreductase activity; P:metabolic process; P:oxidation-reduction process
PIIN_04931_related_to_bacterial_leucyl_aminopeptidase_precursor	aminopeptidase	468	0	70.75	3	F:GO:0046872; P:GO:0006508; F:GO:0008233	F:metal ion binding; P:proteolysis; F:peptidase activity			G3DSA:3.40.630.10 (GENE3D); IPR007484 (PFAM); mobidb-lite (MOBIDB_LITE); PTHR12147 (PANTHER); PTHR12147:SF21 (PANTHER); SIGNAL_PEPTIDE_H_REGION (PHOBIUS); SIGNAL_PEPTIDE_N_REGION (PHOBIUS); NON_CYTOPLASMIC_DOMAIN (PHOBIUS); SIGNAL_PEPTIDE (PHOBIUS); SIGNAL_PEPTIDE_C_REGION (PHOBIUS); cd03879 (CDD); SignalP-noTM (SIGNALP_EUK); SignalP-TM (SIGNALP_GRAM_POSITIVE); SSF53187 (SUPERFAMILY)	no GO terms	no GO terms
PIIN_04932_related_to_bacterial_leucyl_aminopeptidase	related to bacterial leucyl aminopeptidase precursor	401	0	70.15	3	F:GO:0046872; P:GO:0006508; F:GO:0008233	F:metal ion binding; P:proteolysis; F:peptidase activity			IPR007484 (PFAM); G3DSA:3.40.630.10 (GENE3D); PTHR12147 (PANTHER); PTHR12147:SF21 (PANTHER); SIGNAL_PEPTIDE_C_REGION (PHOBIUS); SIGNAL_PEPTIDE (PHOBIUS); SIGNAL_PEPTIDE_N_REGION (PHOBIUS); SIGNAL_PEPTIDE_H_REGION (PHOBIUS); NON_CYTOPLASMIC_DOMAIN (PHOBIUS); cd03879 (CDD); SignalP-noTM (SIGNALP_EUK); SSF53187 (SUPERFAMILY)	no GO terms	no GO terms
PIIN_04941_related_to_bacterial_leucyl_aminopeptidase_precursor	related to bacterial leucyl aminopeptidase precursor	406	0	67.75	3	F:GO:0046872; P:GO:0006508; F:GO:0008233	F:metal ion binding; P:proteolysis; F:peptidase activity			G3DSA:3.40.630.10 (GENE3D); IPR007484 (PFAM); PTHR12147:SF21 (PANTHER); PTHR12147 (PANTHER); SIGNAL_PEPTIDE (PHOBIUS); NON_CYTOPLASMIC_DOMAIN (PHOBIUS); SIGNAL_PEPTIDE_H_REGION (PHOBIUS); SIGNAL_PEPTIDE_C_REGION (PHOBIUS); SIGNAL_PEPTIDE_N_REGION (PHOBIUS); cd03879 (CDD); SignalP-noTM (SIGNALP_EUK); SignalP-noTM (SIGNALP_GRAM_NEGATIVE); SignalP-TM (SIGNALP_GRAM_POSITIVE); SSF53187 (SUPERFAMILY)	no GO terms	no GO terms
PIIN_05132_probable_Calmodulin	calmodulin	150	9.14295e-101	91.5	1	F:GO:0005509	F:calcium ion binding			IPR003299 (PRINTS); IPR002048 (SMART); G3DSA:1.10.238.10 (GENE3D); G3DSA:1.10.238.10 (GENE3D); IPR023198 (G3DSA:1.10.150.GENE3D); IPR002048 (PFAM); PTHR23050:SF236 (PANTHER); PTHR23050 (PANTHER); IPR018247 (PROSITE_PATTERNS); IPR002048 (PROSITE_PROFILES); IPR002048 (CDD); IPR002048 (CDD); IPR011992 (SUPERFAMILY)	F:GO:0005509	F:calcium ion binding
PIIN_05133_probable_Calmodulin	calmodulin	149	1.00628e-102	98	3	F:GO:0004689; F:GO:0005509; P:GO:0006468	F:phosphorylase kinase activity; F:calcium ion binding; P:protein phosphorylation	EC:2.7.11; EC:2.7.11.19; EC:2.7.11.17	Transferring phosphorus-containing groups; Phosphorylase kinase; Calcium/calmodulin-dependent protein kinase	IPR002048 (SMART); G3DSA:1.10.238.10 (GENE3D); G3DSA:1.10.238.10 (GENE3D); IPR002048 (PFAM); G3DSA:1.10.238.10 (GENE3D); G3DSA:1.10.238.10 (GENE3D); PTHR23050:SF311 (PANTHER); PTHR23050 (PANTHER); IPR018247 (PROSITE_PATTERNS); IPR002048 (PROSITE_PROFILES); IPR002048 (CDD); IPR002048 (CDD); IPR011992 (SUPERFAMILY)	F:GO:0005509	F:calcium ion binding
PIIN_05242_related_to_peptidyl_Lys_metalloendopeptidase_Precursor_Chlorophyllum_molybdites	peptidyl-Lys metalloendopeptidase	342	0	69.3	2	P:GO:0006508; F:GO:0004222	P:proteolysis; F:metalloendopeptidase activity	EC:3.4.24	Acting on peptide bonds (peptidases)	IPR029463 (SMART); IPR013783 (G3DSA:2.60.40.GENE3D); IPR024079 (G3DSA:3.40.390.GENE3D); IPR029463 (PFAM); PTHR37016 (PANTHER); SIGNAL_PEPTIDE_C_REGION (PHOBIUS); SIGNAL_PEPTIDE (PHOBIUS); SIGNAL_PEPTIDE_H_REGION (PHOBIUS); NON_CYTOPLASMIC_DOMAIN (PHOBIUS); SIGNAL_PEPTIDE_N_REGION (PHOBIUS); SignalP-TM (SIGNALP_GRAM_POSITIVE); SignalP-noTM (SIGNALP_GRAM_NEGATIVE); SignalP-noTM (SIGNALP_EUK); SSF55…	F:GO:0004222; F:GO:0008237	F:metalloendopeptidase activity; F:metallopeptidase activity
PIIN_05421_probable_VMA2_Hplus_ATPase_V1_domain_60_KD_subunit_vacuolar	V-type ATPase	521	0	94.6	5	F:GO:0005524; P:GO:0015991; P:GO:0046034; C:GO:0033180; F:GO:0016820	F:ATP binding; P:ATP hydrolysis coupled proton transport; P:ATP metabolic process; C:proton-transporting V-type ATPase, V1 domain; F:hydrolase activity, acting on acid anhydrides, catalyzing transmembrane movement of substances			IPR022879 (PIRSF); IPR024034 (G3DSA:1.10.1140.GENE3D); G3DSA:3.40.50.300 (GENE3D); IPR005723 (TIGRFAM); IPR000194 (PFAM); IPR004100 (PFAM); mobidb-lite (MOBIDB_LITE); IPR022879 (PANTHER); PTHR43389:SF1 (PANTHER); IPR020003 (PROSITE_PATTERNS); IPR022879 (HAMAP); cd01135 (CDD); IPR027417 (SUPERFAMILY)	F:GO:0005524; P:GO:0015992; P:GO:0015991; P:GO:0046034; C:GO:0033180; F:GO:0016820	F:ATP binding; P:proton transport; P:ATP hydrolysis coupled proton transport; P:ATP metabolic process; C:proton-transporting V-type ATPase, V1 domain; F:hydrolase activity, acting on acid anhydrides, catalyzing transmembrane movement of substances
PIIN_05440_probable_GLR1_glutathione_reductase_(NADPH)	Glutathione reductase	471	0	80.2	13	P:GO:0036245; F:GO:0004362; P:GO:0045454; C:GO:0005634; F:GO:0050661; F:GO:0050660; P:GO:0006749; C:GO:0005739; P:GO:0098869; C:GO:0005829; P:GO:0010731; P:GO:0055114; P:GO:0070301	P:cellular response to menadione; F:glutathione-disulfide reductase activity; P:cell redox homeostasis; C:nucleus; F:NADP binding; F:flavin adenine dinucleotide binding; P:glutathione metabolic process; C:mitochondrion; P:cellular oxidant detoxification; C:cytosol; P:protein glutathionylation; P:oxidation-reduction process; P:cellular response to hydrogen peroxide	EC:1.8.1.7	Glutathione-disulfide reductase	PR00411 (PRINTS); PR00368 (PRINTS); IPR001100 (PIRSF); IPR023753 (PFAM); IPR036188 (G3DSA:3.50.50.GENE3D); G3DSA:3.40.50.720 (GENE3D); IPR004099 (PFAM); IPR016156 (G3DSA:3.30.390.GENE3D); IPR006322 (TIGRFAM); IPR006322 (PANTHER); IPR012999 (PROSITE_PATTERNS); IPR036188 (SUPERFAMILY); IPR016156 (SUPERFAMILY)	F:GO:0016668; F:GO:0050661; F:GO:0016491; F:GO:0050660; F:GO:0009055; P:GO:0006749; F:GO:0004362; P:GO:0055114; P:GO:0045454	F:oxidoreductase activity, acting on a sulfur group of donors, NAD(P) as acceptor; F:NADP binding; F:oxidoreductase activity; F:flavin adenine dinucleotide binding; F:electron carrier activity; P:glutathione metabolic process; F:glutathione-disulfide reductase activity; P:oxidation-reduction process; P:cell redox homeostasis
PIIN_05456_hypothetical_orf	hypothetical protein PIIN_05456	217	7.19526e-158	49.5						SIGNAL_PEPTIDE_C_REGION (PHOBIUS); SIGNAL_PEPTIDE (PHOBIUS); NON_CYTOPLASMIC_DOMAIN (PHOBIUS); SIGNAL_PEPTIDE_N_REGION (PHOBIUS); SIGNAL_PEPTIDE_H_REGION (PHOBIUS); SignalP-noTM (SIGNALP_EUK)	no GO terms	no GO terms
PIIN_05458_related_to_TAL1_Transaldolase	related to TAL1-Transaldolase	326	0	90.9	5	C:GO:0005634; P:GO:0005975; F:GO:0004801; P:GO:0006098; C:GO:0005829	C:nucleus; P:carbohydrate metabolic process; F:sedoheptulose-7-phosphate:D-glyceraldehyde-3-phosphate glyceronetransferase activity; P:pentose-phosphate shunt; C:cytosol	EC:2.2.1.2	Transaldolase	IPR001585 (PFAM); IPR004730 (TIGRFAM); IPR013785 (G3DSA:3.20.20.GENE3D); IPR004730 (PTHR10683:PANTHER); IPR001585 (PANTHER); IPR018225 (PROSITE_PATTERNS); IPR018225 (PROSITE_PATTERNS); IPR004730 (HAMAP); IPR004730 (CDD); SSF51569 (SUPERFAMILY)	P:GO:0005975; F:GO:0004801; C:GO:0005737; P:GO:0006098; F:GO:0003824	P:carbohydrate metabolic process; F:sedoheptulose-7-phosphate:D-glyceraldehyde-3-phosphate glyceronetransferase activity; C:cytoplasm; P:pentose-phosphate shunt; F:catalytic activity
PIIN_05558_probable_GTP_binding_protein_Rab11	GTP-binding ypt3	268	0	92.6	4	F:GO:0005525; P:GO:0007264; C:GO:0055037; P:GO:0006887	F:GTP binding; P:small GTPase mediated signal transduction; C:recycling endosome; P:exocytosis			PR00449 (PRINTS); SM00175 (SMART); SM00176 (SMART); SM00174 (SMART); SM00173 (SMART); IPR001806 (PFAM); IPR005225 (TIGRFAM); G3DSA:3.40.50.300 (GENE3D); G3DSA:3.30.70.1390 (GENE3D); PTHR24073:SF880 (PANTHER); PTHR24073 (PANTHER); PS51419 (PROSITE_PROFILES); cd01868 (CDD); IPR027417 (SUPERFAMILY)	F:GO:0005525; F:GO:0003924	F:GTP binding; F:GTPase activity
PIIN_05901_hypothetical_orf	hypothetical protein PIIN_05901	260	5.12953e-173	59.1	2	C:GO:0016020; C:GO:0016021	C:membrane; C:integral component of membrane			mobidb-lite (MOBIDB_LITE); NON_CYTOPLASMIC_DOMAIN (PHOBIUS); CYTOPLASMIC_DOMAIN (PHOBIUS); TRANSMEMBRANE (PHOBIUS); TMhelix (TMHMM)	no GO terms	no GO terms
PIIN_06062_probable_NADP_specific_glutamate_dehydrogenase	NADP-specific glutamate dehydrogenase	456	0	81.5	4	C:GO:0005829; P:GO:0006520; P:GO:0055114; F:GO:0004354	C:cytosol; P:cellular amino acid metabolic process; P:oxidation-reduction process; F:glutamate dehydrogenase (NADP+) activity	EC:1.4.1.4	Glutamate dehydrogenase (NADP(+))	IPR006095 (PRINTS); IPR006096 (SMART); G3DSA:1.10.285.10 (GENE3D); G3DSA:3.40.50.10860 (GENE3D); IPR014362 (PIRSF); IPR006096 (PFAM); G3DSA:3.40.50.720 (GENE3D); IPR006097 (PFAM); PTHR43571 (PANTHER); IPR033524 (PROSITE_PATTERNS); SSF53223 (SUPERFAMILY); IPR036291 (SUPERFAMILY)	F:GO:0016491; F:GO:0016639; P:GO:0006520; P:GO:0055114	F:oxidoreductase activity; F:oxidoreductase activity, acting on the CH-NH2 group of donors, NAD or NADP as acceptor; P:cellular amino acid metabolic process; P:oxidation-reduction process
PIIN_06126_related_to_glucose_regulated_protein_78_of_hsp70_family	heat shock 70	654	0	91.7	12	F:GO:0016887; F:GO:0005524; P:GO:0006616; C:GO:0031965; C:GO:0034099; P:GO:0051084; C:GO:0005794; F:GO:0051082; P:GO:0000742; P:GO:0030433; P:GO:0031204; P:GO:0006986	F:ATPase activity; F:ATP binding; P:SRP-dependent cotranslational protein targeting to membrane, translocation; C:nuclear membrane; C:luminal surveillance complex; P:'de novo' posttranslational protein folding; C:Golgi apparatus; F:unfolded protein binding; P:karyogamy involved in conjugation with cellular fusion; P:ER-associated ubiquitin-dependent protein catabolic process; P:posttranslational …	EC:3.6.1.3; EC:3.6.1.15	Adenosinetriphosphatase; Nucleoside-triphosphate phosphatase	Coil (COILS); IPR013126 (PRINTS); IPR029048 (G3DSA:1.20.1270.GENE3D); IPR013126 (PFAM); IPR029047 (G3DSA:2.60.34.GENE3D); G3DSA:3.30.420.40 (GENE3D); G3DSA:3.30.420.40 (GENE3D); PTHR19375:SF215 (PANTHER); PTHR19375 (PANTHER); IPR018181 (PROSITE_PATTERNS); IPR018181 (PROSITE_PATTERNS); IPR018181 (PROSITE_PATTERNS); SIGNAL_PEPTIDE (PHOBIUS); SIGNAL_PEPTIDE_H_REGION (PHOBIUS); SIGNAL_PEPTIDE_N_REGIO…	no GO terms	no GO terms
PIIN_06177_related_to_translation_elongation_factor_eEF1_gamma_chain	eEF1-gamma domain-containing	423	0	72.6	3	F:GO:0003746; F:GO:0016740; P:GO:0006414	F:translation elongation factor activity; F:transferase activity; P:translational elongation			IPR001662 (SMART); IPR004045 (PFAM); IPR036433 (G3DSA:3.30.70.GENE3D); IPR004046 (PFAM); G3DSA:3.40.30.10 (GENE3D); G3DSA:1.20.1050.10 (GENE3D); IPR001662 (PFAM); mobidb-lite (MOBIDB_LITE); PTHR43986 (PANTHER); IPR010987 (PROSITE_PROFILES); IPR001662 (PROSITE_PROFILES); IPR004045 (PROSITE_PROFILES); cd03181 (CDD); cd03044 (CDD); IPR036249 (SUPERFAMILY); IPR036433 (SUPERFAMILY); IPR036282 (SUPERFA…	F:GO:0005515; F:GO:0003746; P:GO:0006414	F:protein binding; F:translation elongation factor activity; P:translational elongation
PIIN_06183_related_to_PDR16_protein_involved_in_lipid_biosynthesis_and_multidrug_resistance_/_PHO13_4_nitrophenylphosphatase	2-phosphoglycolate phosphatase	298	0	79.8	2	F:GO:0016791; P:GO:0016311	F:phosphatase activity; P:dephosphorylation	EC:3.1.3.41	4-nitrophenylphosphatase	IPR023214 (G3DSA:3.40.50.GENE3D); PF13242 (PFAM); IPR006357 (PIRSF); IPR006357 (TIGRFAM); IPR006357 (PFAM); IPR006349 (TIGRFAM); IPR023214 (G3DSA:3.40.50.GENE3D); PTHR19288 (PANTHER); PTHR19288:SF6 (PANTHER); IPR036412 (SUPERFAMILY)	P:GO:0008152; F:GO:0016791	P:metabolic process; F:phosphatase activity
PIIN_06258_hypothetical_orf	Metalloprotease	367	0	73.25	2	P:GO:0006508; F:GO:0004222	P:proteolysis; F:metalloendopeptidase activity	EC:3.4.24	Acting on peptide bonds (peptidases)	IPR024079 (G3DSA:3.40.390.GENE3D); IPR001384 (PFAM); PTHR37016 (PANTHER); SIGNAL_PEPTIDE_H_REGION (PHOBIUS); SIGNAL_PEPTIDE_C_REGION (PHOBIUS); SIGNAL_PEPTIDE (PHOBIUS); SIGNAL_PEPTIDE_N_REGION (PHOBIUS); NON_CYTOPLASMIC_DOMAIN (PHOBIUS); cd11008 (CDD); SignalP-TM (SIGNALP_GRAM_POSITIVE); SignalP-noTM (SIGNALP_EUK); SignalP-noTM (SIGNALP_GRAM_NEGATIVE); SSF55486 (SUPERFAMILY)	P:GO:0006508; F:GO:0004222; F:GO:0008237	P:proteolysis; F:metalloendopeptidase activity; F:metallopeptidase activity
PIIN_06314_probable_TFP1p_Hplus_ATPase_V1_domain_69_KD_catalytic_subunit_vacuolar	V-type ATPase	622	0	94.15	12	F:GO:0005524; P:GO:0015991; P:GO:0090465; P:GO:0090463; C:GO:0000329; P:GO:0046034; P:GO:0090464; P:GO:0044267; C:GO:0005829; F:GO:0046961; P:GO:0007035; C:GO:0033180	F:ATP binding; P:ATP hydrolysis coupled proton transport; P:arginine homeostasis; P:lysine homeostasis; C:fungal-type vacuole membrane; P:ATP metabolic process; P:histidine homeostasis; P:cellular protein metabolic process; C:cytosol; F:proton-transporting ATPase activity, rotational mechanism; P:vacuolar acidification; C:proton-transporting V-type ATPase, V1 domain	EC:3.6.1.3; EC:3.6.1.15	Adenosinetriphosphatase; Nucleoside-triphosphate phosphatase	IPR024034 (G3DSA:1.10.1140.GENE3D); IPR023366 (G3DSA:2.40.30.GENE3D); IPR031686 (PFAM); IPR004100 (PFAM); IPR005725 (TIGRFAM); IPR000194 (PFAM); G3DSA:3.40.50.300 (GENE3D); mobidb-lite (MOBIDB_LITE); IPR022878 (PANTHER); IPR020003 (PROSITE_PATTERNS); IPR022878 (HAMAP); cd01134 (CDD); IPR036121 (SUPERFAMILY); SSF47917 (SUPERFAMILY); IPR027417 (SUPERFAMILY)	F:GO:0005524; P:GO:0015992; P:GO:0015991; P:GO:0046034; F:GO:0046961; C:GO:0033180	F:ATP binding; P:proton transport; P:ATP hydrolysis coupled proton transport; P:ATP metabolic process; F:proton-transporting ATPase activity, rotational mechanism; C:proton-transporting V-type ATPase, V1 domain
PIIN_06419_probable_CPR1_cyclophilin_(peptidylprolyl_isomerase)	cyclophilin [Serendipita indica]	164	3.27499e-117	88.25	3	F:GO:0003755; P:GO:0000413; P:GO:0006457	F:peptidyl-prolyl cis-trans isomerase activity; P:protein peptidyl-prolyl isomerization; P:protein folding	EC:5.2.1.8	Peptidylprolyl isomerase	IPR002130 (PRINTS); IPR024936 (PIRSF); IPR029000 (G3DSA:2.40.100.GENE3D); IPR002130 (PFAM); PTHR11071:SF380 (PANTHER); IPR024936 (PANTHER); IPR020892 (PROSITE_PATTERNS); IPR002130 (PROSITE_PROFILES); cd01926 (CDD)	F:GO:0003755; P:GO:0000413; P:GO:0006457	F:peptidyl-prolyl cis-trans isomerase activity; P:protein peptidyl-prolyl isomerization; P:protein folding
PIIN_06436_related_to_NonF_protein_involved_in_nonactin_biosynthesis	class I glutamine amidotransferase	229	1.14732e-169	77.25	1	F:GO:0016787	F:hydrolase activity			IPR002818 (PFAM); IPR029062 (G3DSA:3.40.50.GENE3D); PTHR43824:SF3 (PANTHER); PTHR43824 (PANTHER); cd03141 (CDD); IPR029062 (SUPERFAMILY)	no GO terms	no GO terms
PIIN_06466_probable_mitochondrial_porin	voltage-dependent ion-selective channel	294	0	80.4	5	F:GO:0008308; P:GO:1903959; P:GO:0055085; C:GO:0005741; P:GO:0006820	F:voltage-gated anion channel activity; P:regulation of anion transmembrane transport; P:transmembrane transport; C:mitochondrial outer membrane; P:anion transport			IPR001925 (PRINTS); G3DSA:2.40.160.10 (GENE3D); IPR027246 (PFAM); PTHR11743 (PANTHER); PTHR11743:SF23 (PANTHER); cd07306 (CDD)	F:GO:0008308; P:GO:0055085; P:GO:0098656; C:GO:0005741	F:voltage-gated anion channel activity; P:transmembrane transport; P:anion transmembrane transport; C:mitochondrial outer membrane
PIIN_06568_related_to_pepsin_precursor_(aspartate_protease)	acid protease	416	0	73.55	2	F:GO:0004190; P:GO:0006508	F:aspartic-type endopeptidase activity; P:proteolysis	EC:3.4.23	Acting on peptide bonds (peptidases)	IPR001461 (PRINTS); IPR021109 (G3DSA:2.40.70.GENE3D); IPR021109 (G3DSA:2.40.70.GENE3D); IPR033121 (PFAM); IPR001461 (PANTHER); PTHR13683:SF345 (PANTHER); IPR001969 (PROSITE_PATTERNS); NON_CYTOPLASMIC_DOMAIN (PHOBIUS); SIGNAL_PEPTIDE_N_REGION (PHOBIUS); SIGNAL_PEPTIDE (PHOBIUS); SIGNAL_PEPTIDE_H_REGION (PHOBIUS); SIGNAL_PEPTIDE_C_REGION (PHOBIUS); IPR033121 (PROSITE_PROFILES); IPR034164 (CDD); Sig…	F:GO:0004190; P:GO:0006508	F:aspartic-type endopeptidase activity; P:proteolysis
PIIN_06594_related_to_cellulose_1_4_beta_cellobiosidase	glycoside hydrolase family 7	545	0	80.15	4	C:GO:0005576; F:GO:0004553; P:GO:0030245; F:GO:0030248	C:extracellular region; F:hydrolase activity, hydrolyzing O-glycosyl compounds; P:cellulose catabolic process; F:cellulose binding			IPR001722 (PRINTS); IPR000254 (SMART); IPR037019 (G3DSA:2.70.100.GENE3D); IPR001722 (PFAM); IPR000254 (PFAM); mobidb-lite (MOBIDB_LITE); PTHR33753:SF5 (PANTHER); PTHR33753 (PANTHER); IPR000254 (PROSITE_PATTERNS); SIGNAL_PEPTIDE_H_REGION (PHOBIUS); SIGNAL_PEPTIDE (PHOBIUS); SIGNAL_PEPTIDE_N_REGION (PHOBIUS); SIGNAL_PEPTIDE_C_REGION (PHOBIUS); NON_CYTOPLASMIC_DOMAIN (PHOBIUS); IPR000254 (PRODOM); I…	P:GO:0005975; F:GO:0004553; C:GO:0005576; F:GO:0030248	P:carbohydrate metabolic process; F:hydrolase activity, hydrolyzing O-glycosyl compounds; C:extracellular region; F:cellulose binding
PIIN_06613_hypothetical_orf	macrofage activating glyco	353	0	83.5	1	C:GO:0016021	C:integral component of membrane			mobidb-lite (MOBIDB_LITE); PTHR33069:SF4 (PANTHER); PTHR33069 (PANTHER); SIGNAL_PEPTIDE_N_REGION (PHOBIUS); SIGNAL_PEPTIDE_H_REGION (PHOBIUS); CYTOPLASMIC_DOMAIN (PHOBIUS); SIGNAL_PEPTIDE_C_REGION (PHOBIUS); SIGNAL_PEPTIDE (PHOBIUS); NON_CYTOPLASMIC_DOMAIN (PHOBIUS); TRANSMEMBRANE (PHOBIUS); SignalP-noTM (SIGNALP_GRAM_NEGATIVE); SignalP-noTM (SIGNALP_EUK); SignalP-TM (SIGNALP_GRAM_POSITIVE)	no GO terms	no GO terms
PIIN_06679_probable_glucan_1_4_alpha_glucosidase	Glucoamylase	599	0	78.65	4	F:GO:0004339; F:GO:2001070; P:GO:0000272; C:GO:0016020	F:glucan 1,4-alpha-glucosidase activity; F:starch binding; P:polysaccharide catabolic process; C:membrane	EC:3.2.1.3	Glucan 1,4-alpha-glucosidase	IPR000165 (PRINTS); IPR002044 (SMART); IPR013783 (G3DSA:2.60.40.GENE3D); IPR011613 (PFAM); IPR008291 (PIRSF); G3DSA:1.50.10.10 (GENE3D); IPR002044 (PFAM); PTHR31616 (PANTHER); PTHR31616:SF7 (PANTHER); IPR000165 (PROSITE_PATTERNS); NON_CYTOPLASMIC_DOMAIN (PHOBIUS); SIGNAL_PEPTIDE (PHOBIUS); SIGNAL_PEPTIDE_C_REGION (PHOBIUS); SIGNAL_PEPTIDE_N_REGION (PHOBIUS); SIGNAL_PEPTIDE_H_REGION (PHOBIUS); IPR…	P:GO:0005976; F:GO:0004339; F:GO:2001070; P:GO:0000272; F:GO:0003824; F:GO:0030246	P:polysaccharide metabolic process; F:glucan 1,4-alpha-glucosidase activity; F:starch binding; P:polysaccharide catabolic process; F:catalytic activity; F:carbohydrate binding
PIIN_07002_related_to_PRD1_Proteinase_yscD	Thimet oligopeptidase	715	0	72.7	5	F:GO:0046872; C:GO:0043231; P:GO:0006508; C:GO:0044444; F:GO:0004222	F:metal ion binding; C:intracellular membrane-bounded organelle; P:proteolysis; C:cytoplasmic part; F:metalloendopeptidase activity	EC:3.4.24	Acting on peptide bonds (peptidases)	IPR001567 (PFAM); IPR024080 (G3DSA:1.20.1050.GENE3D); G3DSA:1.10.1370.10 (GENE3D); PTHR11804:SF40 (PANTHER); PTHR11804 (PANTHER); SIGNAL_PEPTIDE (PHOBIUS); SIGNAL_PEPTIDE_N_REGION (PHOBIUS); SIGNAL_PEPTIDE_H_REGION (PHOBIUS); SIGNAL_PEPTIDE_C_REGION (PHOBIUS); NON_CYTOPLASMIC_DOMAIN (PHOBIUS); cd06455 (CDD); SSF55486 (SUPERFAMILY)	P:GO:0006508; F:GO:0004222	P:proteolysis; F:metalloendopeptidase activity
PIIN_07372_probable_cytochrome_b5	cytochrome b5	129	1.67892e-90	74.35	3	F:GO:0046872; C:GO:0016021; F:GO:0020037	F:metal ion binding; C:integral component of membrane; F:heme binding			IPR001199 (PRINTS); IPR001199 (SMART); IPR001199 (PFAM); IPR036400 (G3DSA:3.10.120.GENE3D); PTHR19359 (PANTHER); PTHR19359:SF43 (PANTHER); IPR018506 (PROSITE_PATTERNS); IPR001199 (PROSITE_PROFILES); IPR036400 (SUPERFAMILY)	F:GO:0020037	F:heme binding
PIIN_07640_related_to_alpha_glucosidase_b	glycoside hydrolase family 31	889	0	75.4	3	P:GO:0005975; F:GO:0004553; F:GO:0030246	P:carbohydrate metabolic process; F:hydrolase activity, hydrolyzing O-glycosyl compounds; F:carbohydrate binding			IPR025887 (PFAM); G3DSA:2.60.40.1760 (GENE3D); IPR031727 (PFAM); G3DSA:2.60.40.1180 (GENE3D); G3DSA:2.60.40.1180 (GENE3D); G3DSA:3.20.20.80 (GENE3D); IPR000322 (PFAM); mobidb-lite (MOBIDB_LITE); PTHR22762 (PANTHER); PTHR22762:SF67 (PANTHER); IPR030458 (PROSITE_PATTERNS); NON_CYTOPLASMIC_DOMAIN (PHOBIUS); SIGNAL_PEPTIDE (PHOBIUS); SIGNAL_PEPTIDE_N_REGION (PHOBIUS); SIGNAL_PEPTIDE_C_REGION (PHOBIUS…	P:GO:0005975; F:GO:0003824; F:GO:0004553; F:GO:0030246	P:carbohydrate metabolic process; F:catalytic activity; F:hydrolase activity, hydrolyzing O-glycosyl compounds; F:carbohydrate binding
PIIN_07689_probable_serine_type_carboxypeptidase_f_precursor	alpha beta-hydrolase	502	0	79.8	2	P:GO:0006508; F:GO:0004185	P:proteolysis; F:serine-type carboxypeptidase activity	EC:3.4.21; EC:3.4.16	Acting on peptide bonds (peptidases); Acting on peptide bonds (peptidases)	IPR001563 (PRINTS); IPR001563 (PFAM); IPR029058 (G3DSA:3.40.50.GENE3D); PTHR11802:SF42 (PANTHER); IPR001563 (PANTHER); IPR018202 (PROSITE_PATTERNS); SIGNAL_PEPTIDE_N_REGION (PHOBIUS); SIGNAL_PEPTIDE_C_REGION (PHOBIUS); SIGNAL_PEPTIDE (PHOBIUS); SIGNAL_PEPTIDE_H_REGION (PHOBIUS); NON_CYTOPLASMIC_DOMAIN (PHOBIUS); SignalP-noTM (SIGNALP_GRAM_NEGATIVE); SignalP-TM (SIGNALP_GRAM_POSITIVE); SignalP-noT…	P:GO:0006508; F:GO:0004185	P:proteolysis; F:serine-type carboxypeptidase activity
PIIN_07768_probable_Actin	actin 1	375	0	98.45	3	F:GO:0005524; C:GO:0005856; C:GO:0005737	F:ATP binding; C:cytoskeleton; C:cytoplasm			IPR004000 (PRINTS); IPR004000 (SMART); G3DSA:3.30.420.40 (GENE3D); G3DSA:3.30.420.40 (GENE3D); G3DSA:3.30.420.40 (GENE3D); IPR004000 (PFAM); PTHR11937:SF278 (PANTHER); IPR004000 (PANTHER); IPR004001 (PROSITE_PATTERNS); IPR004001 (PROSITE_PATTERNS); IPR020902 (PROSITE_PATTERNS); cd00012 (CDD); SSF53067 (SUPERFAMILY); SSF53067 (SUPERFAMILY)	no GO terms	no GO terms
PIIN_07859_probable_SEC4_like_Rab/GTPase	rab-type small GTP-binding	208	2.21469e-153	90.1	5	F:GO:0005525; C:GO:0005634; P:GO:0007264; C:GO:0005829; P:GO:0006887	F:GTP binding; C:nucleus; P:small GTPase mediated signal transduction; C:cytosol; P:exocytosis			PR00449 (PRINTS); SM00173 (SMART); SM00175 (SMART); SM00176 (SMART); SM00174 (SMART); IPR005225 (TIGRFAM); G3DSA:3.40.50.300 (GENE3D); IPR001806 (PFAM); G3DSA:3.30.70.1390 (GENE3D); mobidb-lite (MOBIDB_LITE); PTHR24073 (PANTHER); PTHR24073:SF829 (PANTHER); PS51419 (PROSITE_PROFILES); cd01867 (CDD); IPR027417 (SUPERFAMILY)	F:GO:0005525; F:GO:0003924	F:GTP binding; F:GTPase activity
PIIN_07908_probable_human_translationally_controlled_tumor_protein_(TCTP)	translationally controlled tumor-associated	164	3.45973e-117	86.3						IPR018105 (PRINTS); G3DSA:2.170.150.10 (GENE3D); IPR018105 (PFAM); IPR018105 (PANTHER); PTHR11991:SF0 (PANTHER); IPR018103 (PROSITE_PATTERNS); IPR018103 (PROSITE_PATTERNS); IPR034737 (PROSITE_PROFILES); IPR011057 (SUPERFAMILY)	no GO terms	no GO terms
PIIN_07952_hypothetical_orf	hypothetical protein PIIN_07952	374	4.34094e-110	78.75						mobidb-lite (MOBIDB_LITE); mobidb-lite (MOBIDB_LITE); PTHR34587:SF1 (PANTHER); PTHR34587 (PANTHER); SIGNAL_PEPTIDE_C_REGION (PHOBIUS); SIGNAL_PEPTIDE (PHOBIUS); NON_CYTOPLASMIC_DOMAIN (PHOBIUS); SIGNAL_PEPTIDE_N_REGION (PHOBIUS); SIGNAL_PEPTIDE_H_REGION (PHOBIUS); SignalP-noTM (SIGNALP_GRAM_NEGATIVE); SignalP-noTM (SIGNALP_EUK); SignalP-TM (SIGNALP_GRAM_POSITIVE)	no GO terms	no GO terms
PIIN_08032_probable_MDH1_malate_dehydrogenase_precursor_mitochondrial	malate dehydrogenase	337	0	86.35	4	P:GO:0005975; F:GO:0030060; P:GO:0006108; P:GO:0006099	P:carbohydrate metabolic process; F:L-malate dehydrogenase activity; P:malate metabolic process; P:tricarboxylic acid cycle	EC:1.1.1.37	Malate dehydrogenase	IPR015955 (G3DSA:3.90.110.GENE3D); IPR022383 (PFAM); IPR001557 (PIRSF); G3DSA:3.40.50.720 (GENE3D); IPR001236 (PFAM); IPR010097 (TIGRFAM); PTHR11540 (PANTHER); IPR001252 (PROSITE_PATTERNS); cd01337 (CDD); IPR015955 (SUPERFAMILY); IPR036291 (SUPERFAMILY)	P:GO:0005975; F:GO:0030060; P:GO:0006108; F:GO:0016615; F:GO:0016616; F:GO:0003824; F:GO:0016491; P:GO:0055114; P:GO:0006099; P:GO:0019752	P:carbohydrate metabolic process; F:L-malate dehydrogenase activity; P:malate metabolic process; F:malate dehydrogenase activity; F:oxidoreductase activity, acting on the CH-OH group of donors, NAD or NADP as acceptor; F:catalytic activity; F:oxidoreductase activity; P:oxidation-reduction process; P:tricarboxylic acid cycle; P:carboxylic acid metabolic process
PIIN_08445_related_to_phosphatidylglycerol/phosphatidylinositol_transfer_protein	related to phosphatidylglycerol phosphatidylinositol transfer	172	1.79734e-123	75.3						IPR003172 (SMART); G3DSA:2.60.40.770 (GENE3D); IPR003172 (PFAM); PTHR11306:SF0 (PANTHER); PTHR11306 (PANTHER); SIGNAL_PEPTIDE_N_REGION (PHOBIUS); SIGNAL_PEPTIDE_C_REGION (PHOBIUS); NON_CYTOPLASMIC_DOMAIN (PHOBIUS); SIGNAL_PEPTIDE (PHOBIUS); SIGNAL_PEPTIDE_H_REGION (PHOBIUS); IPR033917 (CDD); SignalP-noTM (SIGNALP_EUK); SignalP-TM (SIGNALP_GRAM_POSITIVE); IPR014756 (SUPERFAMILY)	P:GO:0032366	P:intracellular sterol transport
PIIN_08676_probable_PGI1_Glucose_6_phosphate_isomerase	glucose-6-phosphate isomerase	549	0	87.95	3	F:GO:0004347; P:GO:0006094; P:GO:0006096	F:glucose-6-phosphate isomerase activity; P:gluconeogenesis; P:glycolytic process	EC:5.3.1.9	Glucose-6-phosphate isomerase	IPR001672 (PRINTS); G3DSA:3.40.50.10490 (GENE3D); IPR023096 (G3DSA:1.10.1390.GENE3D); G3DSA:3.40.50.10490 (GENE3D); IPR001672 (PFAM); G3DSA:3.40.50.10490 (GENE3D); IPR001672 (PANTHER); PTHR11469:SF4 (PANTHER); IPR018189 (PROSITE_PATTERNS); IPR018189 (PROSITE_PATTERNS); IPR001672 (PROSITE_PROFILES); IPR001672 (HAMAP); IPR035482 (CDD); IPR035476 (CDD); SSF53697 (SUPERFAMILY)	P:GO:0006094; F:GO:0004347; P:GO:0006096	P:gluconeogenesis; F:glucose-6-phosphate isomerase activity; P:glycolytic process
PIIN_08679_probable_OSM1_fumarate_reductase	fumarate reductase	647	0	86.45	4	F:GO:0046872; P:GO:0055114; F:GO:0000104; F:GO:0020037	F:metal ion binding; P:oxidation-reduction process; F:succinate dehydrogenase activity; F:heme binding	EC:1.3.99.1	Deleted entry	IPR001199 (PRINTS); IPR001199 (SMART); IPR003953 (PFAM); IPR010960 (TIGRFAM); IPR036400 (G3DSA:3.10.120.GENE3D); IPR036188 (G3DSA:3.50.50.GENE3D); IPR001199 (PFAM); mobidb-lite (MOBIDB_LITE); PTHR43400 (PANTHER); PTHR43400:SF1 (PANTHER); IPR018506 (PROSITE_PATTERNS); SIGNAL_PEPTIDE_C_REGION (PHOBIUS); SIGNAL_PEPTIDE_H_REGION (PHOBIUS); SIGNAL_PEPTIDE (PHOBIUS); NON_CYTOPLASMIC_DOMAIN (PHOBIUS); S…	P:GO:0055114; F:GO:0000104; F:GO:0020037	P:oxidation-reduction process; F:succinate dehydrogenase activity; F:heme binding
PIIN_08857_hypothetical_orf	hypothetical protein PIIN_08857	215	3.77727e-156	62.75						no IPS match	no IPS match	no IPS match
PIIN_09051_probable_extracellular_elastinolytic_metalloproteinase_precursor	probable extracellular elastinolytic metallo ase precursor	603	0	75.8	4	C:GO:0005615; F:GO:0008270; P:GO:0006508; F:GO:0004222	C:extracellular space; F:zinc ion binding; P:proteolysis; F:metalloendopeptidase activity	EC:3.4.24	Acting on peptide bonds (peptidases)	IPR001842 (PRINTS); IPR001842 (PFAM); IPR011096 (PFAM); G3DSA:1.10.390.10 (GENE3D); G3DSA:3.10.170.10 (GENE3D); PTHR33478 (PANTHER); SIGNAL_PEPTIDE_C_REGION (PHOBIUS); NON_CYTOPLASMIC_DOMAIN (PHOBIUS); SIGNAL_PEPTIDE (PHOBIUS); SIGNAL_PEPTIDE_N_REGION (PHOBIUS); SIGNAL_PEPTIDE_H_REGION (PHOBIUS); cd09596 (CDD); SignalP-noTM (SIGNALP_EUK); SignalP-TM (SIGNALP_GRAM_POSITIVE); SignalP-noTM (SIGNALP_…	F:GO:0008270; C:GO:0005615; F:GO:0004222	F:zinc ion binding; C:extracellular space; F:metalloendopeptidase activity
PIIN_09515_probable_HHF1_histone_H4	histone-fold-containing	97	9.17645e-62	94.3	5	C:GO:0005634; F:GO:0003677; F:GO:0046982; C:GO:0000786; P:GO:0006334	C:nucleus; F:DNA binding; F:protein heterodimerization activity; C:nucleosome; P:nucleosome assembly			IPR001951 (PRINTS); IPR001951 (SMART); IPR004823 (PFAM); G3DSA:1.10.20.10 (GENE3D); PTHR10484:SF160 (PANTHER); PTHR10484 (PANTHER); IPR019809 (PROSITE_PATTERNS); IPR001951 (CDD); IPR009072 (SUPERFAMILY)	C:GO:0005634; F:GO:0003677; F:GO:0046982; P:GO:0006352; C:GO:0000786; P:GO:0006334	C:nucleus; F:DNA binding; F:protein heterodimerization activity; P:DNA-templated transcription, initiation; C:nucleosome; P:nucleosome assembly
PIIN_09737_related_to_YPT_1_GTP_binding_protein_ypt1	GTP-binding ypt1	227	7.97063e-145	92.85	3	F:GO:0005525; P:GO:0007264; C:GO:0005622	F:GTP binding; P:small GTPase mediated signal transduction; C:intracellular			PR00449 (PRINTS); SM00174 (SMART); SM00173 (SMART); SM00176 (SMART); SM00175 (SMART); SM00177 (SMART); IPR005225 (TIGRFAM); G3DSA:3.30.70.1390 (GENE3D); IPR001806 (PFAM); G3DSA:3.40.50.300 (GENE3D); mobidb-lite (MOBIDB_LITE); PTHR24073 (PANTHER); PTHR24073:SF465 (PANTHER); PS51419 (PROSITE_PROFILES); cd01869 (CDD); IPR027417 (SUPERFAMILY)	F:GO:0005525; F:GO:0003924	F:GTP binding; F:GTPase activity
PIIN_09847_hypothetical_orf	Macrophage migration inhibitory factor	361	0	67						G3DSA:3.30.429.10 (GENE3D); IPR001398 (PFAM); CYTOPLASMIC_DOMAIN (PHOBIUS); NON_CYTOPLASMIC_DOMAIN (PHOBIUS); TRANSMEMBRANE (PHOBIUS); IPR001398 (PRODOM); IPR014347 (SUPERFAMILY)	no GO terms	no GO terms
PIIN_10033_probable_ENO1_enolase_I_(2_phosphoglycerate_dehydratase)	Enolase	410	0	90.2	4	F:GO:0000287; F:GO:0004634; P:GO:0006096; C:GO:0000015	F:magnesium ion binding; F:phosphopyruvate hydratase activity; P:glycolytic process; C:phosphopyruvate hydratase complex	EC:4.2.1.11	Phosphopyruvate hydratase	IPR000941 (PRINTS); IPR020810 (SMART); IPR020811 (SMART); IPR000941 (TIGRFAM); IPR020810 (PFAM); IPR000941 (PIRSF); IPR020811 (PFAM); IPR036849 (G3DSA:3.20.20.GENE3D); IPR029017 (G3DSA:3.30.390.GENE3D); IPR034390 (PTHR11902:PANTHER); IPR000941 (PANTHER); IPR020809 (PROSITE_PATTERNS); IPR000941 (HAMAP); IPR000941 (CDD); IPR029017 (SUPERFAMILY); IPR036849 (SUPERFAMILY)	F:GO:0004634; F:GO:0000287; F:GO:0046872; P:GO:0006096; C:GO:0000015	F:phosphopyruvate hydratase activity; F:magnesium ion binding; F:metal ion binding; P:glycolytic process; C:phosphopyruvate hydratase complex
PIIN_10082_hypothetical_orf	hypothetical protein PIIN_10082	726	0	63.4	2	P:GO:0006508; F:GO:0008236	P:proteolysis; F:serine-type peptidase activity			IPR005151 (PFAM); G3DSA:3.90.226.10 (GENE3D); PTHR37049 (PANTHER); SIGNAL_PEPTIDE_C_REGION (PHOBIUS); NON_CYTOPLASMIC_DOMAIN (PHOBIUS); SIGNAL_PEPTIDE_N_REGION (PHOBIUS); SIGNAL_PEPTIDE_H_REGION (PHOBIUS); SIGNAL_PEPTIDE (PHOBIUS); SignalP-noTM (SIGNALP_EUK); SignalP-noTM (SIGNALP_GRAM_NEGATIVE); IPR029045 (SUPERFAMILY)	P:GO:0006508; F:GO:0008236	P:proteolysis; F:serine-type peptidase activity
PIIN_10411_hypothetical_orf	profilin	143	1.77528e-102	54.1	3	P:GO:0016043; P:GO:0044763; C:GO:0044424	P:cellular component organization; P:single-organism cellular process; C:intracellular part			IPR005455 (SMART); G3DSA:3.30.450.30 (GENE3D); IPR005455 (PFAM); IPR005455 (PANTHER); PTHR11604:SF0 (PANTHER); IPR005455 (CDD); IPR036140 (SUPERFAMILY)	no GO terms	no GO terms
PIIN_10441_hypothetical_orf	profilin	138	6.11021e-99	55.5	3	P:GO:0016043; P:GO:0044763; C:GO:0044424	P:cellular component organization; P:single-organism cellular process; C:intracellular part			IPR005455 (PRINTS); IPR005455 (SMART); G3DSA:3.30.450.30 (GENE3D); IPR005455 (PFAM); PTHR11604:SF0 (PANTHER); IPR005455 (PANTHER); IPR036140 (SUPERFAMILY)	no GO terms	no GO terms
PIIN_10625_related_to_aldehyde_reductase_II	related to aldehyde reductase II	349	0	64.15	1	F:GO:0003824	F:catalytic activity			G3DSA:3.90.25.10 (GENE3D); IPR001509 (PFAM); G3DSA:3.40.50.720 (GENE3D); PTHR10366:SF502 (PANTHER); PTHR10366 (PANTHER); IPR036291 (SUPERFAMILY)	F:GO:0050662; F:GO:0003824	F:coenzyme binding; F:catalytic activity
PIIN_11001_related_to_SSP120_secretory_protein	related to SSP120-secretory	252	7.2233e-143	73.3	2	F:GO:0000166; F:GO:0003676	F:nucleotide binding; F:nucleic acid binding			Coil (COILS); IPR000504 (SMART); G3DSA:3.30.70.330 (GENE3D); IPR000504 (PFAM); mobidb-lite (MOBIDB_LITE); mobidb-lite (MOBIDB_LITE); PTHR32343 (PANTHER); PTHR32343:SF10 (PANTHER); IPR000504 (PROSITE_PROFILES); IPR035979 (SUPERFAMILY)	F:GO:0003676	F:nucleic acid binding

## Sheet: Table S3b APF102_GOeast_result
GOeast results for 102 proteins identified in apoplastic fluid												Revigo visualisation of GOeast analysis results
GOID	Ontology	Term	Level	q (Number in your list)	m (Number on your customized array)	t	k	probes	log_odds_ratio	p-value		SUID	description	value	dispensability	log_size	name	selected	shared name	uniqueness
GO:1901564	biological_process	organonitrogen compound metabolic process	2	43	1946	6866	93	PIIN_00112 // PIIN_00126 // PIIN_00221 // PIIN_00416 // PIIN_00425 // PIIN_00628 // PIIN_00784 // PIIN_01261 // PIIN_01757 // PIIN_02117 // PIIN_02239 // PIIN_02492 // PIIN_02643 // PIIN_03008 // PIIN_03036 // PIIN_03044 // PIIN_03186 // PIIN_03333 // PIIN_04107 // PIIN_04265 // PIIN_04685 // PIIN_04876 // PIIN_04931 // PIIN_04932 // PIIN_04941 // PIIN_05242 // PIIN_05421 // PIIN_05440 // PIIN_05…	0.706064	0.0167899		62	organophosphate metabolism	-2.49	0.454	5.897	organophosphate metabolism	FALSE	organophosphate metabolism	0.445
GO:0008233	molecular_function	peptidase activity	2	17	509	6866	93	PIIN_00112 // PIIN_00425 // PIIN_00628 // PIIN_02239 // PIIN_02492 // PIIN_02952 // PIIN_04685 // PIIN_04931 // PIIN_04932 // PIIN_04941 // PIIN_05242 // PIIN_06258 // PIIN_06568 // PIIN_07002 // PIIN_07689 // PIIN_09051 // PIIN_10082	1.30204	0.0343333		63	monocarboxylic acid metabolism	-1.565	0.52	5.504	monocarboxylic acid metabolism	FALSE	monocarboxylic acid metabolism	0.443
GO:0008237	molecular_function	metallopeptidase activity	2	8	86	6866	93	PIIN_00112 // PIIN_00425 // PIIN_00628 // PIIN_02952 // PIIN_05242 // PIIN_06258 // PIIN_07002 // PIIN_09051	2.77983	0.00207469		64	nucleobase-containing small molecule metabolism	-1.483	0.41	5.8	nucleobase-containing small molecule metabolism	FALSE	nucleobase-containing small molecule metabolism	0.406
GO:0008238	molecular_function	exopeptidase activity	2	7	55	6866	93	PIIN_00112 // PIIN_00628 // PIIN_04685 // PIIN_04931 // PIIN_04932 // PIIN_04941 // PIIN_07689	3.23209	0.000954585		65	purine ribonucleoside metabolism	-4.086	0.698	5.408	purine ribonucleoside metabolism	FALSE	purine ribonucleoside metabolism	0.19
GO:0070011	molecular_function	peptidase activity, acting on L-amino acid peptides	2	17	471	6866	93	PIIN_00112 // PIIN_00425 // PIIN_00628 // PIIN_02239 // PIIN_02492 // PIIN_02952 // PIIN_04685 // PIIN_04931 // PIIN_04932 // PIIN_04941 // PIIN_05242 // PIIN_06258 // PIIN_06568 // PIIN_07002 // PIIN_07689 // PIIN_09051 // PIIN_10082	1.41397	0.0165988		66	single-organism carbohydrate metabolism	-1.567	0.678	5.499	single-organism carbohydrate metabolism	FALSE	single-organism carbohydrate metabolism	0.58
GO:0005975	biological_process	carbohydrate metabolic process	2	18	431	6866	93	PIIN_00126 // PIIN_00180 // PIIN_01261 // PIIN_02117 // PIIN_02595 // PIIN_02752 // PIIN_03013 // PIIN_03044 // PIIN_03738 // PIIN_03984 // PIIN_04111 // PIIN_05458 // PIIN_06594 // PIIN_06679 // PIIN_07640 // PIIN_08032 // PIIN_08676 // PIIN_10033	1.62448	0.00169366		67	single-organism carbohydrate catabolism	-4.025	0.626	5.001	single-organism carbohydrate catabolism	FALSE	single-organism carbohydrate catabolism	0.578
GO:0006091	biological_process	generation of precursor metabolites and energy	2	11	105	6866	93	PIIN_00126 // PIIN_01261 // PIIN_01780 // PIIN_02117 // PIIN_02643 // PIIN_03044 // PIIN_04111 // PIIN_07372 // PIIN_08032 // PIIN_08676 // PIIN_10033	2.95128	2.38e-05		68	purine ribonucleoside triphosphate metabolism	-5.141	0.692	5.244	purine ribonucleoside triphosphate metabolism	FALSE	purine ribonucleoside triphosphate metabolism	0.195
GO:0017144	biological_process	drug metabolic process	2	11	226	6866	93	PIIN_00126 // PIIN_01261 // PIIN_02117 // PIIN_02643 // PIIN_03044 // PIIN_04111 // PIIN_05421 // PIIN_06314 // PIIN_08032 // PIIN_08676 // PIIN_10033	1.84535	0.0200612		69	nucleotide phosphorylation	-5.717	0	5.007	nucleotide phosphorylation	FALSE	nucleotide phosphorylation	0.245
GO:0006090	biological_process	pyruvate metabolic process	3	7	24	6866	93	PIIN_00126 // PIIN_01261 // PIIN_02117 // PIIN_03044 // PIIN_08032 // PIIN_08676 // PIIN_10033	4.42849	4.37e-06		70	nicotinamide nucleotide metabolism	-5.427	0.654	5.164	nicotinamide nucleotide metabolism	FALSE	nicotinamide nucleotide metabolism	0.177
GO:0006096	biological_process	glycolytic process	16	7	22	6866	93	PIIN_00126 // PIIN_01261 // PIIN_02117 // PIIN_03044 // PIIN_08032 // PIIN_08676 // PIIN_10033	4.55402	3.16e-06		71	glyceraldehyde-3-phosphate metabolism	-1.334	0.51	4.755	glyceraldehyde-3-phosphate metabolism	FALSE	glyceraldehyde-3-phosphate metabolism	0.342
GO:0006163	biological_process	purine nucleotide metabolic process	8	11	124	6866	93	PIIN_00126 // PIIN_00784 // PIIN_01261 // PIIN_02117 // PIIN_02643 // PIIN_03044 // PIIN_05421 // PIIN_06314 // PIIN_08032 // PIIN_08676 // PIIN_10033	2.71133	0.000100327		72	nucleoside diphosphate metabolism	-5.428	0.619	4.952	nucleoside diphosphate metabolism	FALSE	nucleoside diphosphate metabolism	0.252
GO:0006164	biological_process	purine nucleotide biosynthetic process	10	11	84	6866	93	PIIN_00126 // PIIN_00784 // PIIN_01261 // PIIN_02117 // PIIN_02643 // PIIN_03044 // PIIN_05421 // PIIN_06314 // PIIN_08032 // PIIN_08676 // PIIN_10033	3.27321	3.76e-06		73	carbohydrate catabolism	-3.823	0.061	5.141	carbohydrate catabolism	FALSE	carbohydrate catabolism	0.714
GO:0006165	biological_process	nucleoside diphosphate phosphorylation	8	8	23	6866	93	PIIN_00126 // PIIN_00784 // PIIN_01261 // PIIN_02117 // PIIN_03044 // PIIN_08032 // PIIN_08676 // PIIN_10033	4.68253	9.52e-07		74	ribose phosphate metabolism	-5.141	0.657	5.59	ribose phosphate metabolism	FALSE	ribose phosphate metabolism	0.282
GO:0006732	biological_process	coenzyme metabolic process	2	9	97	6866	93	PIIN_00126 // PIIN_01261 // PIIN_02117 // PIIN_03044 // PIIN_04107 // PIIN_05458 // PIIN_08032 // PIIN_08676 // PIIN_10033	2.77611	0.000689856		75	purine-containing compound metabolism	-4.184	0.357	5.535	purine-containing compound metabolism	FALSE	purine-containing compound metabolism	0.612
GO:0006733	biological_process	oxidoreduction coenzyme metabolic process	2	9	50	6866	93	PIIN_00126 // PIIN_01261 // PIIN_02117 // PIIN_03044 // PIIN_04107 // PIIN_05458 // PIIN_08032 // PIIN_08676 // PIIN_10033	3.73216	3.88e-06		76	pyridine-containing compound metabolism	-5.141	0.187	5.239	pyridine-containing compound metabolism	FALSE	pyridine-containing compound metabolism	0.636
GO:0006753	biological_process	nucleoside phosphate metabolic process	7	14	175	6866	93	PIIN_00126 // PIIN_00784 // PIIN_01005 // PIIN_01261 // PIIN_02117 // PIIN_02643 // PIIN_03044 // PIIN_04107 // PIIN_05421 // PIIN_05458 // PIIN_06314 // PIIN_08032 // PIIN_08676 // PIIN_10033	2.56224	1.48e-05		77	glucose 6-phosphate metabolism	-1.334	0.495	4.612	glucose 6-phosphate metabolism	FALSE	glucose 6-phosphate metabolism	0.396
GO:0006754	biological_process	ATP biosynthetic process	15	10	63	6866	93	PIIN_00126 // PIIN_01261 // PIIN_02117 // PIIN_02643 // PIIN_03044 // PIIN_05421 // PIIN_06314 // PIIN_08032 // PIIN_08676 // PIIN_10033	3.55074	3.16e-06		78	carbohydrate metabolism	-2.215	0.077	5.829	carbohydrate metabolism	FALSE	carbohydrate metabolism	0.83
GO:0006757	biological_process	ATP generation from ADP	11	7	22	6866	93	PIIN_00126 // PIIN_01261 // PIIN_02117 // PIIN_03044 // PIIN_08032 // PIIN_08676 // PIIN_10033	4.55402	3.16e-06		79	pyruvate metabolism	-5.101	0.332	5.021	pyruvate metabolism	FALSE	pyruvate metabolism	0.486
GO:0006793	biological_process	phosphorus metabolic process	2	18	618	6866	93	PIIN_00126 // PIIN_00784 // PIIN_01005 // PIIN_01261 // PIIN_02117 // PIIN_02643 // PIIN_03036 // PIIN_03044 // PIIN_03186 // PIIN_04107 // PIIN_04352 // PIIN_05421 // PIIN_05458 // PIIN_06183 // PIIN_06314 // PIIN_08032 // PIIN_08676 // PIIN_10033	1.10456	0.0997397		80	generation of precursor metabolites and energy	-3.735	0.068	5.396	generation of precursor metabolites and energy	FALSE	generation of precursor metabolites and energy	0.84
GO:0006796	biological_process	phosphate-containing compound metabolic process	2	18	609	6866	93	PIIN_00126 // PIIN_00784 // PIIN_01005 // PIIN_01261 // PIIN_02117 // PIIN_02643 // PIIN_03036 // PIIN_03044 // PIIN_03186 // PIIN_04107 // PIIN_04352 // PIIN_05421 // PIIN_05458 // PIIN_06183 // PIIN_06314 // PIIN_08032 // PIIN_08676 // PIIN_10033	1.12572	0.0859372		81	cofactor metabolism	-2.28	0.083	5.709	cofactor metabolism	FALSE	cofactor metabolism	0.83
GO:0009108	biological_process	coenzyme biosynthetic process	3	7	81	6866	93	PIIN_00126 // PIIN_01261 // PIIN_02117 // PIIN_03044 // PIIN_08032 // PIIN_08676 // PIIN_10033	2.6736	0.0106075		82	cellular aldehyde metabolism	-1.064	0.192	4.985	cellular aldehyde metabolism	FALSE	cellular aldehyde metabolism	0.659
GO:0009117	biological_process	nucleotide metabolic process	7	14	171	6866	93	PIIN_00126 // PIIN_00784 // PIIN_01005 // PIIN_01261 // PIIN_02117 // PIIN_02643 // PIIN_03044 // PIIN_04107 // PIIN_05421 // PIIN_05458 // PIIN_06314 // PIIN_08032 // PIIN_08676 // PIIN_10033	2.5956	1.19e-05
GO:0009123	biological_process	nucleoside monophosphate metabolic process	7	10	98	6866	93	PIIN_00126 // PIIN_01261 // PIIN_02117 // PIIN_02643 // PIIN_03044 // PIIN_05421 // PIIN_06314 // PIIN_08032 // PIIN_08676 // PIIN_10033	2.91331	9.36e-05
GO:0009124	biological_process	nucleoside monophosphate biosynthetic process	10	10	81	6866	93	PIIN_00126 // PIIN_01261 // PIIN_02117 // PIIN_02643 // PIIN_03044 // PIIN_05421 // PIIN_06314 // PIIN_08032 // PIIN_08676 // PIIN_10033	3.18817	1.95e-05			Zheng Q, Wang XJ.
GO:0009126	biological_process	purine nucleoside monophosphate metabolic process	7	10	93	6866	93	PIIN_00126 // PIIN_01261 // PIIN_02117 // PIIN_02643 // PIIN_03044 // PIIN_05421 // PIIN_06314 // PIIN_08032 // PIIN_08676 // PIIN_10033	2.98886	6.23e-05			GOEAST: a web-based software toolkit for Gene Ontology enrichment analysis.
GO:0009127	biological_process	purine nucleoside monophosphate biosynthetic process	10	10	76	6866	93	PIIN_00126 // PIIN_01261 // PIIN_02117 // PIIN_02643 // PIIN_03044 // PIIN_05421 // PIIN_06314 // PIIN_08032 // PIIN_08676 // PIIN_10033	3.2801	1.19e-05			Nucleic Acids Res. 2008 May 16.
GO:0009132	biological_process	nucleoside diphosphate metabolic process	7	8	27	6866	93	PIIN_00126 // PIIN_00784 // PIIN_01261 // PIIN_02117 // PIIN_03044 // PIIN_08032 // PIIN_08676 // PIIN_10033	4.45121	1.12e-06
GO:0009135	biological_process	purine nucleoside diphosphate metabolic process	7	7	22	6866	93	PIIN_00126 // PIIN_01261 // PIIN_02117 // PIIN_03044 // PIIN_08032 // PIIN_08676 // PIIN_10033	4.55402	3.16e-06			Supek F, Bošnjak M, Škunca N, Šmuc T.
GO:0009141	biological_process	nucleoside triphosphate metabolic process	7	11	89	6866	93	PIIN_00126 // PIIN_00784 // PIIN_01261 // PIIN_02117 // PIIN_02643 // PIIN_03044 // PIIN_05421 // PIIN_06314 // PIIN_08032 // PIIN_08676 // PIIN_10033	3.18979	5.26e-06			"REVIGO summarizes and visualizes long lists of Gene Ontology terms"
GO:0009142	biological_process	nucleoside triphosphate biosynthetic process	10	11	67	6866	93	PIIN_00126 // PIIN_00784 // PIIN_01261 // PIIN_02117 // PIIN_02643 // PIIN_03044 // PIIN_05421 // PIIN_06314 // PIIN_08032 // PIIN_08676 // PIIN_10033	3.59944	1e-06			PLoS ONE 2011. doi:10.1371/journal.pone.0021800
GO:0009144	biological_process	purine nucleoside triphosphate metabolic process	7	11	85	6866	93	PIIN_00126 // PIIN_00784 // PIIN_01261 // PIIN_02117 // PIIN_02643 // PIIN_03044 // PIIN_05421 // PIIN_06314 // PIIN_08032 // PIIN_08676 // PIIN_10033	3.25614	3.76e-06
GO:0009145	biological_process	purine nucleoside triphosphate biosynthetic process	11	11	65	6866	93	PIIN_00126 // PIIN_00784 // PIIN_01261 // PIIN_02117 // PIIN_02643 // PIIN_03044 // PIIN_05421 // PIIN_06314 // PIIN_08032 // PIIN_08676 // PIIN_10033	3.64316	9.52e-07
GO:0009150	biological_process	purine ribonucleotide metabolic process	9	11	117	6866	93	PIIN_00126 // PIIN_00784 // PIIN_01261 // PIIN_02117 // PIIN_02643 // PIIN_03044 // PIIN_05421 // PIIN_06314 // PIIN_08032 // PIIN_08676 // PIIN_10033	2.79516	6.23e-05
GO:0009152	biological_process	purine ribonucleotide biosynthetic process	12	11	81	6866	93	PIIN_00126 // PIIN_00784 // PIIN_01261 // PIIN_02117 // PIIN_02643 // PIIN_03044 // PIIN_05421 // PIIN_06314 // PIIN_08032 // PIIN_08676 // PIIN_10033	3.32568	3.16e-06
GO:0009156	biological_process	ribonucleoside monophosphate biosynthetic process	10	10	79	6866	93	PIIN_00126 // PIIN_01261 // PIIN_02117 // PIIN_02643 // PIIN_03044 // PIIN_05421 // PIIN_06314 // PIIN_08032 // PIIN_08676 // PIIN_10033	3.22424	1.65e-05
GO:0009161	biological_process	ribonucleoside monophosphate metabolic process	7	10	96	6866	93	PIIN_00126 // PIIN_01261 // PIIN_02117 // PIIN_02643 // PIIN_03044 // PIIN_05421 // PIIN_06314 // PIIN_08032 // PIIN_08676 // PIIN_10033	2.94306	8.16e-05
GO:0009165	biological_process	nucleotide biosynthetic process	10	11	113	6866	93	PIIN_00126 // PIIN_00784 // PIIN_01261 // PIIN_02117 // PIIN_02643 // PIIN_03044 // PIIN_05421 // PIIN_06314 // PIIN_08032 // PIIN_08676 // PIIN_10033	2.84535	4.74e-05
GO:0009166	biological_process	nucleotide catabolic process	10	8	25	6866	93	PIIN_00126 // PIIN_01005 // PIIN_01261 // PIIN_02117 // PIIN_03044 // PIIN_08032 // PIIN_08676 // PIIN_10033	4.56224	9.52e-07
GO:0009167	biological_process	purine ribonucleoside monophosphate metabolic process	8	10	93	6866	93	PIIN_00126 // PIIN_01261 // PIIN_02117 // PIIN_02643 // PIIN_03044 // PIIN_05421 // PIIN_06314 // PIIN_08032 // PIIN_08676 // PIIN_10033	2.98886	6.23e-05
GO:0009168	biological_process	purine ribonucleoside monophosphate biosynthetic process	12	10	76	6866	93	PIIN_00126 // PIIN_01261 // PIIN_02117 // PIIN_02643 // PIIN_03044 // PIIN_05421 // PIIN_06314 // PIIN_08032 // PIIN_08676 // PIIN_10033	3.2801	1.19e-05
GO:0009179	biological_process	purine ribonucleoside diphosphate metabolic process	8	7	22	6866	93	PIIN_00126 // PIIN_01261 // PIIN_02117 // PIIN_03044 // PIIN_08032 // PIIN_08676 // PIIN_10033	4.55402	3.16e-06
GO:0009185	biological_process	ribonucleoside diphosphate metabolic process	7	7	22	6866	93	PIIN_00126 // PIIN_01261 // PIIN_02117 // PIIN_03044 // PIIN_08032 // PIIN_08676 // PIIN_10033	4.55402	3.16e-06
GO:0009199	biological_process	ribonucleoside triphosphate metabolic process	7	11	86	6866	93	PIIN_00126 // PIIN_00784 // PIIN_01261 // PIIN_02117 // PIIN_02643 // PIIN_03044 // PIIN_05421 // PIIN_06314 // PIIN_08032 // PIIN_08676 // PIIN_10033	3.23926	3.88e-06
GO:0009201	biological_process	ribonucleoside triphosphate biosynthetic process	11	11	66	6866	93	PIIN_00126 // PIIN_00784 // PIIN_01261 // PIIN_02117 // PIIN_02643 // PIIN_03044 // PIIN_05421 // PIIN_06314 // PIIN_08032 // PIIN_08676 // PIIN_10033	3.62113	9.69e-07
GO:0009205	biological_process	purine ribonucleoside triphosphate metabolic process	8	11	85	6866	93	PIIN_00126 // PIIN_00784 // PIIN_01261 // PIIN_02117 // PIIN_02643 // PIIN_03044 // PIIN_05421 // PIIN_06314 // PIIN_08032 // PIIN_08676 // PIIN_10033	3.25614	3.76e-06
GO:0009206	biological_process	purine ribonucleoside triphosphate biosynthetic process	13	11	65	6866	93	PIIN_00126 // PIIN_00784 // PIIN_01261 // PIIN_02117 // PIIN_02643 // PIIN_03044 // PIIN_05421 // PIIN_06314 // PIIN_08032 // PIIN_08676 // PIIN_10033	3.64316	9.52e-07
GO:0009259	biological_process	ribonucleotide metabolic process	8	11	121	6866	93	PIIN_00126 // PIIN_00784 // PIIN_01261 // PIIN_02117 // PIIN_02643 // PIIN_03044 // PIIN_05421 // PIIN_06314 // PIIN_08032 // PIIN_08676 // PIIN_10033	2.74666	8.43e-05
GO:0009260	biological_process	ribonucleotide biosynthetic process	11	11	85	6866	93	PIIN_00126 // PIIN_00784 // PIIN_01261 // PIIN_02117 // PIIN_02643 // PIIN_03044 // PIIN_05421 // PIIN_06314 // PIIN_08032 // PIIN_08676 // PIIN_10033	3.25614	3.76e-06
GO:0016052	biological_process	carbohydrate catabolic process	3	11	123	6866	93	PIIN_00126 // PIIN_01261 // PIIN_02117 // PIIN_02752 // PIIN_03044 // PIIN_03738 // PIIN_06594 // PIIN_06679 // PIIN_08032 // PIIN_08676 // PIIN_10033	2.72301	9.41e-05
GO:0019359	biological_process	nicotinamide nucleotide biosynthetic process	13	7	30	6866	93	PIIN_00126 // PIIN_01261 // PIIN_02117 // PIIN_03044 // PIIN_08032 // PIIN_08676 // PIIN_10033	4.10656	1.94e-05
GO:0019362	biological_process	pyridine nucleotide metabolic process	9	9	42	6866	93	PIIN_00126 // PIIN_01261 // PIIN_02117 // PIIN_03044 // PIIN_04107 // PIIN_05458 // PIIN_08032 // PIIN_08676 // PIIN_10033	3.9837	1.86e-06
GO:0019363	biological_process	pyridine nucleotide biosynthetic process	13	7	32	6866	93	PIIN_00126 // PIIN_01261 // PIIN_02117 // PIIN_03044 // PIIN_08032 // PIIN_08676 // PIIN_10033	4.01345	2.92e-05
GO:0019439	biological_process	aromatic compound catabolic process	3	8	71	6866	93	PIIN_00126 // PIIN_01005 // PIIN_01261 // PIIN_02117 // PIIN_03044 // PIIN_08032 // PIIN_08676 // PIIN_10033	3.05635	0.000565997
GO:0019637	biological_process	organophosphate metabolic process	2	14	276	6866	93	PIIN_00126 // PIIN_00784 // PIIN_01005 // PIIN_01261 // PIIN_02117 // PIIN_02643 // PIIN_03044 // PIIN_04107 // PIIN_05421 // PIIN_05458 // PIIN_06314 // PIIN_08032 // PIIN_08676 // PIIN_10033	1.90493	0.00198618
GO:0019693	biological_process	ribose phosphate metabolic process	4	13	130	6866	93	PIIN_00126 // PIIN_00784 // PIIN_01261 // PIIN_02117 // PIIN_02643 // PIIN_03044 // PIIN_04107 // PIIN_05421 // PIIN_05458 // PIIN_06314 // PIIN_08032 // PIIN_08676 // PIIN_10033	2.88417	3.88e-06
GO:0032787	biological_process	monocarboxylic acid metabolic process	3	7	91	6866	93	PIIN_00126 // PIIN_01261 // PIIN_02117 // PIIN_03044 // PIIN_08032 // PIIN_08676 // PIIN_10033	2.50566	0.0199396
GO:0034404	biological_process	nucleobase-containing small molecule biosynthetic process	10	9	39	6866	93	PIIN_00126 // PIIN_00784 // PIIN_01005 // PIIN_01261 // PIIN_02117 // PIIN_03044 // PIIN_08032 // PIIN_08676 // PIIN_10033	4.09062	1.12e-06
GO:0034655	biological_process	nucleobase-containing compound catabolic process	9	8	65	6866	93	PIIN_00126 // PIIN_01005 // PIIN_01261 // PIIN_02117 // PIIN_03044 // PIIN_08032 // PIIN_08676 // PIIN_10033	3.18373	0.000297021
GO:0042866	biological_process	pyruvate biosynthetic process	9	7	22	6866	93	PIIN_00126 // PIIN_01261 // PIIN_02117 // PIIN_03044 // PIIN_08032 // PIIN_08676 // PIIN_10033	4.55402	3.16e-06
GO:0044270	biological_process	cellular nitrogen compound catabolic process	4	8	71	6866	93	PIIN_00126 // PIIN_01005 // PIIN_01261 // PIIN_02117 // PIIN_03044 // PIIN_08032 // PIIN_08676 // PIIN_10033	3.05635	0.000565997
GO:0044283	biological_process	small molecule biosynthetic process	2	10	232	6866	93	PIIN_00126 // PIIN_00221 // PIIN_00784 // PIIN_01005 // PIIN_01261 // PIIN_02117 // PIIN_03044 // PIIN_08032 // PIIN_08676 // PIIN_10033	1.67004	0.0825011
GO:0046031	biological_process	ADP metabolic process	10	7	22	6866	93	PIIN_00126 // PIIN_01261 // PIIN_02117 // PIIN_03044 // PIIN_08032 // PIIN_08676 // PIIN_10033	4.55402	3.16e-06
GO:0046034	biological_process	ATP metabolic process	10	10	80	6866	93	PIIN_00126 // PIIN_01261 // PIIN_02117 // PIIN_02643 // PIIN_03044 // PIIN_05421 // PIIN_06314 // PIIN_08032 // PIIN_08676 // PIIN_10033	3.2061	1.81e-05
GO:0046390	biological_process	ribose phosphate biosynthetic process	5	11	85	6866	93	PIIN_00126 // PIIN_00784 // PIIN_01261 // PIIN_02117 // PIIN_02643 // PIIN_03044 // PIIN_05421 // PIIN_06314 // PIIN_08032 // PIIN_08676 // PIIN_10033	3.25614	3.76e-06
GO:0046434	biological_process	organophosphate catabolic process	3	8	31	6866	93	PIIN_00126 // PIIN_01005 // PIIN_01261 // PIIN_02117 // PIIN_03044 // PIIN_08032 // PIIN_08676 // PIIN_10033	4.2519	2.75e-06
GO:0046496	biological_process	nicotinamide nucleotide metabolic process	9	9	40	6866	93	PIIN_00126 // PIIN_01261 // PIIN_02117 // PIIN_03044 // PIIN_04107 // PIIN_05458 // PIIN_08032 // PIIN_08676 // PIIN_10033	4.05409	1.26e-06
GO:0046700	biological_process	heterocycle catabolic process	3	8	72	6866	93	PIIN_00126 // PIIN_01005 // PIIN_01261 // PIIN_02117 // PIIN_03044 // PIIN_08032 // PIIN_08676 // PIIN_10033	3.03617	0.000619243
GO:0046939	biological_process	nucleotide phosphorylation	8	8	24	6866	93	PIIN_00126 // PIIN_00784 // PIIN_01261 // PIIN_02117 // PIIN_03044 // PIIN_08032 // PIIN_08676 // PIIN_10033	4.62113	9.52e-07
GO:0051186	biological_process	cofactor metabolic process	2	10	137	6866	93	PIIN_00126 // PIIN_01261 // PIIN_02117 // PIIN_03044 // PIIN_04107 // PIIN_05440 // PIIN_05458 // PIIN_08032 // PIIN_08676 // PIIN_10033	2.42999	0.0016774
GO:0051188	biological_process	cofactor biosynthetic process	3	7	104	6866	93	PIIN_00126 // PIIN_01261 // PIIN_02117 // PIIN_03044 // PIIN_08032 // PIIN_08676 // PIIN_10033	2.31301	0.0391048
GO:0055086	biological_process	nucleobase-containing small molecule metabolic process	6	15	397	6866	93	PIIN_00126 // PIIN_00221 // PIIN_00784 // PIIN_01005 // PIIN_01261 // PIIN_02117 // PIIN_02643 // PIIN_03044 // PIIN_04107 // PIIN_05421 // PIIN_05458 // PIIN_06314 // PIIN_08032 // PIIN_08676 // PIIN_10033	1.47999	0.0230876
GO:0072330	biological_process	monocarboxylic acid biosynthetic process	8	7	65	6866	93	PIIN_00126 // PIIN_01261 // PIIN_02117 // PIIN_03044 // PIIN_08032 // PIIN_08676 // PIIN_10033	2.99108	0.00260328
GO:0072521	biological_process	purine-containing compound metabolic process	6	12	134	6866	93	PIIN_00126 // PIIN_00221 // PIIN_00784 // PIIN_01261 // PIIN_02117 // PIIN_02643 // PIIN_03044 // PIIN_05421 // PIIN_06314 // PIIN_08032 // PIIN_08676 // PIIN_10033	2.72497	3.39e-05
GO:0072522	biological_process	purine-containing compound biosynthetic process	8	12	88	6866	93	PIIN_00126 // PIIN_00221 // PIIN_00784 // PIIN_01261 // PIIN_02117 // PIIN_02643 // PIIN_03044 // PIIN_05421 // PIIN_06314 // PIIN_08032 // PIIN_08676 // PIIN_10033	3.33163	1.12e-06
GO:0072524	biological_process	pyridine-containing compound metabolic process	5	9	49	6866	93	PIIN_00126 // PIIN_01261 // PIIN_02117 // PIIN_03044 // PIIN_04107 // PIIN_05458 // PIIN_08032 // PIIN_08676 // PIIN_10033	3.76131	3.76e-06
GO:0072525	biological_process	pyridine-containing compound biosynthetic process	8	7	38	6866	93	PIIN_00126 // PIIN_01261 // PIIN_02117 // PIIN_03044 // PIIN_08032 // PIIN_08676 // PIIN_10033	3.76552	8.51e-05
GO:0090407	biological_process	organophosphate biosynthetic process	3	11	174	6866	93	PIIN_00126 // PIIN_00784 // PIIN_01261 // PIIN_02117 // PIIN_02643 // PIIN_03044 // PIIN_05421 // PIIN_06314 // PIIN_08032 // PIIN_08676 // PIIN_10033	2.22258	0.00221693
GO:1901137	biological_process	carbohydrate derivative biosynthetic process	3	11	170	6866	93	PIIN_00126 // PIIN_00784 // PIIN_01261 // PIIN_02117 // PIIN_02643 // PIIN_03044 // PIIN_05421 // PIIN_06314 // PIIN_08032 // PIIN_08676 // PIIN_10033	2.25614	0.00186428
GO:1901292	biological_process	nucleoside phosphate catabolic process	10	8	25	6866	93	PIIN_00126 // PIIN_01005 // PIIN_01261 // PIIN_02117 // PIIN_03044 // PIIN_08032 // PIIN_08676 // PIIN_10033	4.56224	9.52e-07
GO:1901293	biological_process	nucleoside phosphate biosynthetic process	10	11	116	6866	93	PIIN_00126 // PIIN_00784 // PIIN_01261 // PIIN_02117 // PIIN_02643 // PIIN_03044 // PIIN_05421 // PIIN_06314 // PIIN_08032 // PIIN_08676 // PIIN_10033	2.80755	6.07e-05
GO:1901361	biological_process	organic cyclic compound catabolic process	2	8	75	6866	93	PIIN_00126 // PIIN_01005 // PIIN_01261 // PIIN_02117 // PIIN_03044 // PIIN_08032 // PIIN_08676 // PIIN_10033	2.97728	0.000817125
GO:0004222	molecular_function	metalloendopeptidase activity	3	5	41	6866	93	PIIN_00425 // PIIN_05242 // PIIN_06258 // PIIN_07002 // PIIN_09051	3.17047	0.0196964
GO:0004177	molecular_function	aminopeptidase activity	2	5	34	6866	93	PIIN_00628 // PIIN_04685 // PIIN_04931 // PIIN_04932 // PIIN_04941	3.44056	0.00875662
GO:0006098	biological_process	pentose-phosphate shunt	10	3	11	6866	93	PIIN_01261 // PIIN_04107 // PIIN_05458	4.33163	0.0314963
GO:0006739	biological_process	NADP metabolic process	9	3	12	6866	93	PIIN_01261 // PIIN_04107 // PIIN_05458	4.2061	0.0391048
GO:0019682	biological_process	glyceraldehyde-3-phosphate metabolic process	5	3	11	6866	93	PIIN_01261 // PIIN_04107 // PIIN_05458	4.33163	0.0314963
GO:0051156	biological_process	glucose 6-phosphate metabolic process	4	3	11	6866	93	PIIN_01261 // PIIN_04107 // PIIN_05458	4.33163	0.0314963
GO:0005996	biological_process	monosaccharide metabolic process	2	5	47	6866	93	PIIN_01261 // PIIN_02117 // PIIN_02595 // PIIN_03984 // PIIN_08676	2.97343	0.0339936
GO:0006006	biological_process	glucose metabolic process	2	4	13	6866	93	PIIN_01261 // PIIN_02117 // PIIN_03984 // PIIN_08676	4.50566	0.00221693
GO:0019318	biological_process	hexose metabolic process	2	4	27	6866	93	PIIN_01261 // PIIN_02117 // PIIN_03984 // PIIN_08676	3.45121	0.036198
GO:0033178	cellular_component	proton-transporting two-sector ATPase complex, catalytic domain	4	3	12	6866	93	PIIN_02643 // PIIN_05421 // PIIN_06314	4.2061	0.0391048
GO:0044769	molecular_function	ATPase activity, coupled to transmembrane movement of ions, rotational mechanism	3	3	16	6866	93	PIIN_02643 // PIIN_05421 // PIIN_06314	3.79106	0.0869491
GO:0046933	molecular_function	proton-transporting ATP synthase activity, rotational mechanism	4	3	10	6866	93	PIIN_02643 // PIIN_05421 // PIIN_06314	4.46913	0.0239495
GO:0046961	molecular_function	proton-transporting ATPase activity, rotational mechanism	4	3	15	6866	93	PIIN_02643 // PIIN_05421 // PIIN_06314	3.88417	0.0749831
GO:0008553	molecular_function	proton-exporting ATPase activity, phosphorylative mechanism	4	3	10	6866	93	PIIN_02643 // PIIN_05421 // PIIN_06314	4.46913	0.0239495
GO:0008134	molecular_function	transcription factor binding	1	4	29	6866	93	PIIN_04110 // PIIN_05558 // PIIN_07859 // PIIN_09737	3.34811	0.0450164

## Sheet: Table S3c CF57_GOeast_result
GOeast results for 57 proteins identified in culture filtrate												Revigo visualisation of GOeast analysis results
GOID	Ontology	Term	Level	q (Number in your list)	m (Number on your customized array)	t	k	probes	log_odds_ratio	p-value		SUID	description	value	dispensability	log_size	name	selected	shared name	uniqueness
GO:0006508	biological_process	proteolysis	4	17	556	6866	41	PIIN_00112 // PIIN_00424 // PIIN_00425 // PIIN_01065 // PIIN_01377 // PIIN_02492 // PIIN_04685 // PIIN_04931 // PIIN_04932 // PIIN_04941 // PIIN_05242 // PIIN_06568 // PIIN_07689 // PIIN_09051 // PIIN_09383 // PIIN_10082 // PIIN_11737	2.35622	2.37e-06		229	organic substance metabolism	-2.667	0.04	6.874	organic substance metabolism	FALSE	organic substance metabolism	0.747
GO:0008152	biological_process	metabolic process	1	35	4012	6866	41	PIIN_00112 // PIIN_00424 // PIIN_00425 // PIIN_01065 // PIIN_01377 // PIIN_02169 // PIIN_02172 // PIIN_02492 // PIIN_03013 // PIIN_03186 // PIIN_03333 // PIIN_04111 // PIIN_04141 // PIIN_04365 // PIIN_04487 // PIIN_04685 // PIIN_04931 // PIIN_04932 // PIIN_04941 // PIIN_05222 // PIIN_05242 // PIIN_06568 // PIIN_07640 // PIIN_07689 // PIIN_08245 // PIIN_08288 // PIIN_08292 // PIIN_09051 // PIIN_09…	0.546879	0.0196382		230	primary metabolism	-2.014	0.12	6.839	primary metabolism	FALSE	primary metabolism	0.733
GO:0019538	biological_process	protein metabolic process	4	19	1375	6866	41	PIIN_00112 // PIIN_00424 // PIIN_00425 // PIIN_01065 // PIIN_01377 // PIIN_02492 // PIIN_03186 // PIIN_03333 // PIIN_04685 // PIIN_04931 // PIIN_04932 // PIIN_04941 // PIIN_05242 // PIIN_06568 // PIIN_07689 // PIIN_09051 // PIIN_09383 // PIIN_10082 // PIIN_11737	1.21041	0.0132589		231	carbohydrate metabolism	-3.179	0.097	5.829	carbohydrate metabolism	FALSE	carbohydrate metabolism	0.563
GO:0044238	biological_process	primary metabolic process	1	31	3129	6866	41	PIIN_00112 // PIIN_00424 // PIIN_00425 // PIIN_01065 // PIIN_01377 // PIIN_02169 // PIIN_02172 // PIIN_02492 // PIIN_03013 // PIIN_03186 // PIIN_03333 // PIIN_04111 // PIIN_04685 // PIIN_04931 // PIIN_04932 // PIIN_04941 // PIIN_05222 // PIIN_05242 // PIIN_06568 // PIIN_07640 // PIIN_07689 // PIIN_08245 // PIIN_08292 // PIIN_09051 // PIIN_09116 // PIIN_09383 // PIIN_09677 // PIIN_09759 // PIIN_10…	0.730413	0.00969353		232	proteolysis	-5.625	0	5.826	proteolysis	FALSE	proteolysis	0.528
GO:0071704	biological_process	organic substance metabolic process	1	33	3291	6866	41	PIIN_00112 // PIIN_00424 // PIIN_00425 // PIIN_01065 // PIIN_01377 // PIIN_02169 // PIIN_02172 // PIIN_02492 // PIIN_03013 // PIIN_03186 // PIIN_03333 // PIIN_04111 // PIIN_04487 // PIIN_04685 // PIIN_04931 // PIIN_04932 // PIIN_04941 // PIIN_05222 // PIIN_05242 // PIIN_06568 // PIIN_07640 // PIIN_07689 // PIIN_08245 // PIIN_08288 // PIIN_08292 // PIIN_09051 // PIIN_09116 // PIIN_09383 // PIIN_09…	0.747786	0.00215316		233	protein metabolism	-1.877	0.242	6.375	protein metabolism	FALSE	protein metabolism	0.546
GO:0003824	molecular_function	catalytic activity	1	39	4165	6866	41	PIIN_00112 // PIIN_00424 // PIIN_00425 // PIIN_01065 // PIIN_01377 // PIIN_02169 // PIIN_02172 // PIIN_02492 // PIIN_02585 // PIIN_03013 // PIIN_03186 // PIIN_04111 // PIIN_04141 // PIIN_04365 // PIIN_04487 // PIIN_04685 // PIIN_04931 // PIIN_04932 // PIIN_04941 // PIIN_05222 // PIIN_05242 // PIIN_06108 // PIIN_06568 // PIIN_07640 // PIIN_07689 // PIIN_08245 // PIIN_08288 // PIIN_08292 // PIIN_08…	0.649004	9.95e-05		234	metabolism	-1.707	0	6.986	metabolism	FALSE	metabolism	0.904
GO:0008233	molecular_function	peptidase activity	2	17	509	6866	41	PIIN_00112 // PIIN_00424 // PIIN_00425 // PIIN_01065 // PIIN_01377 // PIIN_02492 // PIIN_04685 // PIIN_04931 // PIIN_04932 // PIIN_04941 // PIIN_05242 // PIIN_06568 // PIIN_07689 // PIIN_09051 // PIIN_09383 // PIIN_10082 // PIIN_11737	2.48364	8.13e-07
GO:0008237	molecular_function	metallopeptidase activity	2	7	86	6866	41	PIIN_00112 // PIIN_00424 // PIIN_00425 // PIIN_05242 // PIIN_09051 // PIIN_09383 // PIIN_11737	3.76879	0.00012068
GO:0008238	molecular_function	exopeptidase activity	2	7	55	6866	41	PIIN_00112 // PIIN_01065 // PIIN_04685 // PIIN_04931 // PIIN_04932 // PIIN_04941 // PIIN_07689	4.4137	9.39e-06
GO:0016787	molecular_function	hydrolase activity	1	33	2023	6866	41	PIIN_00112 // PIIN_00424 // PIIN_00425 // PIIN_01065 // PIIN_01377 // PIIN_02169 // PIIN_02172 // PIIN_02492 // PIIN_02585 // PIIN_03013 // PIIN_04111 // PIIN_04141 // PIIN_04685 // PIIN_04931 // PIIN_04932 // PIIN_04941 // PIIN_05222 // PIIN_05242 // PIIN_06108 // PIIN_06568 // PIIN_07640 // PIIN_07689 // PIIN_08245 // PIIN_08292 // PIIN_09051 // PIIN_09116 // PIIN_09220 // PIIN_09383 // PIIN_09…	1.44982	3.09e-08			Zheng Q, Wang XJ.
GO:0070011	molecular_function	peptidase activity, acting on L-amino acid peptides	2	17	471	6866	41	PIIN_00112 // PIIN_00424 // PIIN_00425 // PIIN_01065 // PIIN_01377 // PIIN_02492 // PIIN_04685 // PIIN_04931 // PIIN_04932 // PIIN_04941 // PIIN_05242 // PIIN_06568 // PIIN_07689 // PIIN_09051 // PIIN_09383 // PIIN_10082 // PIIN_11737	2.59558	3.65e-07			GOEAST: a web-based software toolkit for Gene Ontology enrichment analysis.
GO:0140096	molecular_function	catalytic activity, acting on a protein	1	18	1003	6866	41	PIIN_00112 // PIIN_00424 // PIIN_00425 // PIIN_01065 // PIIN_01377 // PIIN_02492 // PIIN_03186 // PIIN_04685 // PIIN_04931 // PIIN_04932 // PIIN_04941 // PIIN_05242 // PIIN_06568 // PIIN_07689 // PIIN_09051 // PIIN_09383 // PIIN_10082 // PIIN_11737	1.58752	0.000732026			Nucleic Acids Res. 2008 May 16.
GO:0004222	molecular_function	metalloendopeptidase activity	3	6	41	6866	41	PIIN_00424 // PIIN_00425 // PIIN_05242 // PIIN_09051 // PIIN_09383 // PIIN_11737	4.61511	3.08e-05
GO:0005576	cellular_component	extracellular region	1	11	240	6866	41	PIIN_00424 // PIIN_00425 // PIIN_02172 // PIIN_04111 // PIIN_04487 // PIIN_05242 // PIIN_06568 // PIIN_08292 // PIIN_09051 // PIIN_09383 // PIIN_11737	2.94024	2.85e-05			Supek F, Bošnjak M, Škunca N, Šmuc T.
GO:0004177	molecular_function	aminopeptidase activity	2	5	34	6866	41	PIIN_01065 // PIIN_04685 // PIIN_04931 // PIIN_04932 // PIIN_04941	4.62217	0.000237316			"REVIGO summarizes and visualizes long lists of Gene Ontology terms"
GO:0005975	biological_process	carbohydrate metabolic process	2	12	431	6866	41	PIIN_02169 // PIIN_02172 // PIIN_03013 // PIIN_04111 // PIIN_05222 // PIIN_07640 // PIIN_08245 // PIIN_08292 // PIIN_09116 // PIIN_09677 // PIIN_09759 // PIIN_10060	2.22112	0.000662967			PLoS ONE 2011. doi:10.1371/journal.pone.0021800
GO:0004553	molecular_function	hydrolase activity, hydrolyzing O-glycosyl compounds	1	11	303	6866	41	PIIN_02172 // PIIN_03013 // PIIN_04111 // PIIN_05222 // PIIN_07640 // PIIN_08245 // PIIN_08292 // PIIN_09116 // PIIN_09677 // PIIN_09759 // PIIN_10060	2.60396	0.000179581
GO:0016798	molecular_function	hydrolase activity, acting on glycosyl bonds	1	11	319	6866	41	PIIN_02172 // PIIN_03013 // PIIN_04111 // PIIN_05222 // PIIN_07640 // PIIN_08245 // PIIN_08292 // PIIN_09116 // PIIN_09677 // PIIN_09759 // PIIN_10060	2.52972	0.000248962
