# Supplementary material for: Serendipita indica E5′NT modulates extracellular nucleotide levels in the plant apoplast and affects fungal colonization
Source: EMBO Rep. 2019 Feb 5;20(2):e47430. doi: 10.15252/embr.201847430 (PMC6362346; doi:10.15252/embr.201847430)
Supplement: Supplementary file 5 — Table EV4 [file EMBR-20-e47430-s005.xlsx]

## Sheet: Sheet1
Table EV4: Common proteins from M. oryza and S. indica found in the apoplastic fluid of rice leafs or barley roots respectively.

## Sheet: S4_M. oryzae vs. S. indica
Common proteins from M. oryzae and S. indica found in the apoplastic fluid of rice leaves or barley roots respectively.
A. M. oryzae_id1	Annotation	FSD Annotation	Cleavage Site	B. S. indica_id	A_length	B_length	A_qcovhsp	B_qcovhsp	length	pident	bitscore
MGG_00175	6-phosphogluconate dehydrogenase ; Catalyzes the oxidative decarboxylation of 6- phosphogluconate to ribulose 5-phosphate and CO(2), with concomitant reduction of NADP to NADPH; pentose phosphate pathway	Class SL		PIIN_04107_probable_6_phosphogluconate_dehydrogenase	493	491	99	99	490	70.41	702
MGG_010843	Glyceraldehyde-3-phosphate dehydrogenase	Class NS		PIIN_02117_related_to_glyceraldehyde_3_phosphate_dehydrogenase	337	338	99	98	332	75.6	501
MGG_02503	Glucose-regulated protein	Class SP	ANA-QD	PIIN_06126_related_to_glucose_regulated_protein_78_of_hsp70_family	665	654	94	98	629	71.87	933
MGG_02624	Transaldolase	Not assigned		PIIN_05458_related_to_TAL1_Transaldolase	325	326	99	100	326	64.72	417
MGG_03165	Heat shock protein 60	Class NS		PIIN_01757_probable_heat_shock_protein_hsp60	590	583	91	93	541	73.38	791
MGG_03185	F-type H+-transporting ATPase subunit beta; Produces ATP from ADP in the presence of a proton gradient across the membrane; mitochondrial ATP synthesis coupled proton transport	Class NS		PIIN_02643_probable_ATP2_F1F0_ATPase_complex_F1_beta_subunit	515	539	98	95	511	76.91	768
MGG_036413	Elongation factor 1-alpha ; This protein promotes the GTP-dependent binding of aminoacyl-tRNA to the A-site of ribosomes during protein biosynthesis	Not assigned		PIIN_03008_probable_translation_elongation_factor_eEF_1_alpha_chain	474	462	97	97	461	79.83	773
MGG_039823	Actin	Class NS		PIIN_07768_probable_Actin	376	375	99	100	375	87.47	716
MGG_04191	Hsp70-like protein; mitochondrial biogenesis	Class NS		PIIN_02535_probable_SSC1_mitochondrial_HSP70_member	670	654	98	98	661	63.09	816
MGG_04400	ATP-dependent RNA helicase eIF4A ; ATP-dependent RNA helicase which is a subunit of the eIF4F complex involved in cap recognition and is required for mRNA binding to ribosome.	Class NS		PIIN_04876_probable_TIF2_translation_initiation_factor_eIF4A	397	398	99	100	398	81.41	644
MGG_04495	Phosphoglucomutase	Class NS		PIIN_03984_probable_PGM2_phosphoglucomutase	555	561	97	96	546	62.27	669
MGG_06656	ADP,ATP carrier protein; Mitochondrial carrier	Class SP3 T-		PIIN_03036_probable_ADP_ATP_carrier_protein_(ADP/ATP_translocase)	307	315	98	95	301	77.74	468
MGG_067593	Heat shock protein 90	Not assigned		PIIN_02219_related_to_HSP80_heat_shock_protein_80	703	702	99	99	702	69.8	888
MGG_06884	Calmodulin	Class NS		PIIN_05133_probable_Calmodulin	146	149	99	100	149	79.19	242
MGG_069583	Hsp70-like protein	Class NS		PIIN_01611_related_to_HSP70_heat_shock_protein_70_(hsp70)	652	647	99	94	610	81.57	1039
MGG_08087	Vacuolar ATP synthase catalytic subunit A	Class NS		PIIN_06314_probable_TFP1p_H+_ATPase_V1_domain_69_KD_catalytic_subunit_vacuolar	609	622	98	97	601	67.39	864
MGG_086222	Nucleoside diphosphate kinase; ATP + nucleoside diphosphate = ADP + nucleoside triphosphate	Class NS		PIIN_00784_probable_nucleoside_diphosphate_kinase2	238	152	63	98	150	64.67	216
MGG_08835	Malate dehydrogenase; L-Malat + NAD+ -> Oxalacetat + NADH/H+	Class NS		PIIN_00126_probable_MDH1_malate_dehydrogenase_precursor_mitochondrial	331	335	99	99	337	60.53	362
MGG_09367	Malate dehydrogenase; L-Malat + NAD+ -> Oxalacetat + NADH/H+	Class NS		PIIN_08032_probable_MDH1_malate_dehydrogenase_precursor_mitochondrial	337	337	96	97	330	65.15	424
MGG_10447	Peptidyl-prolyl cis-trans isomerase ; PPIases accelerate the folding of proteins. It catalyzes the cis-trans isomerization of proline imidic peptide bonds in oligopeptides	Class NS		PIIN_06419_probable_CPR1_cyclophilin_(peptidylprolyl_isomerase)	216	164	76	100	166	69.28	224
MGG_106073	Enolase; glycolysis; 2-phospho-D-glycerate ⇌ phosphoenolpyruvate + H2O	Class NS		PIIN_10033_probable_ENO1_enolase_I_(2_phosphoglycerate_dehydratase)	439	410	93	100	412	62.86	506
Reciprocal best Blast hit
SP, signal peptide; SL, proteins which are only predicted by PSort II or TargetP 1.1b; NS, non canonical secretion
FSD: Fungal Secretome Database (Choi et al, 2010)
Minimum percentage identity for BLAST matches 60.0
Minimum percentage query coverage for BLAST matches 40.0
In red proteins involved in purine metabolisms. In bold proteins involved in glycolysis, pentose phosphate pathway and TCA cycle
1 Magnaporthe oryzae apoplastic proteins (Gon Kim et al., 2013)
2 a putative nucleoside diphosphate kinase was also found in the apoplast of rice leaves infected by Cochliobolus miyabeanus (Yeong Kim et al., 2014)
3 KEGG Exosome - Magnaporthe oryzae: mgr04147.keg; proteins found in most exosomes; 13.11.2018
