# Supplementary material for: Serendipita indica E5′NT modulates extracellular nucleotide levels in the plant apoplast and affects fungal colonization
Source: EMBO Rep. 2019 Feb 5;20(2):e47430. doi: 10.15252/embr.201847430 (PMC6362346; doi:10.15252/embr.201847430)
Supplement: Supplementary file 6 — Table EV5 [file EMBR-20-e47430-s006.xlsx]

## Sheet: Sheet1
Table EV5: Primer list.

## Sheet: S5 Primer list
Table S5: Primers used in this study
Name	Sequence (5’ - 3’)	Remarks
E5’NT-GST_F	TCTGTTCCAGGGGCCCATGCAGCTCTCCAGGTCGTT	For the cloning of full length E5’NT into TOPO plasmid
E5’NT-GST_R	CATGGTACCAGCTGCAGTTATACAAGCATCATCCCCG	For the cloning of full length E5’NT into TOPO plasmid
E5’NT-TEF_F	ACAACATCATCCACGGGATCCATGCAGCTCTCCAGGTCGTT	For the cloning of E5’NT in poTEF vector for expression in U. maydis
E5’NT-TEF_R	GATCTGCAGCCGGGCGGCCGCTTATACAAGCATCATCCCCG	For the cloning of E5’NT in poTEF vector for expression in U. maydis
E5’NTwoSP-TEF_F	ACAACATCATCCACGGGATCCATGAAGGTTGACTCGCTCGT	For the cloning of E5’NT in poTEF vector for expression in U. maydis
E5’NTwoGPI-TEF_R	GATCTGCAGCCGGGCGGCCGCTTAGCTCCCCTTGCCCGGCA	For the cloning of E5’NT in poTEF vector for expression in U. maydis
E5’NT-mC_F	GAGCTGTACAAGGCAGGATCCTCCTCCGGCTCCGGCTCCTCCGCGCAAAAGGTTGACTCGCTCGTTTC	For the cloning of E5’NTwoSP with linker in frame with mCherry
E5’NT-mC_R	GCCGGGCGGCCGCTGGATCCTTATACAAGCATCATCCCCG	For the cloning of E5’NTwoSP with linker in frame with mCherry
E5’NTSP_F	TCCCCGCGGATGCAGCTCTCCAGGTCGTTTGCTCTACTTGCAATTTACACCACCCTCGTTCTTGCCGCCATGGCATG	For the cloning of signal peptide of E5’NT in frame with mCherry
E5’NTSP_R	CATGCCATGGCGGCAAGAACGAGGGTGGTGTAAATTGCAAGTAGAGCAAACGACCTGGAGAGCTGCATCCGCGGGGA	For the cloning of signal peptide of E5’NT in frame with mCherry
E5’NT-CXSN1_F	ACGATACTCGAGGGGGATCCATGCAGCTCTCCAGGTCGTT	For the cloning of E5’NT and SPE5’NT_mCherry_E5’NTwoSP in pCXSN vector for expression in A. thaliana
E5’NT-CXSN1_R	GGGAAATTCGCTAGTGGATCCTTATACAAGCATCATCCCCG	For the cloning of E5’NT and SPE5’NT_mCherry_E5’NTwoSP in pCXSN vector for expression in A. thaliana
mCherry-CXSN_F	ACGATACTCGAGGGGGATCCATGGTGAGCAAGGGCGAGGAG	For the cloning of mCherry in pCXSN vector for expression in A. thaliana
mCherry-CXSN_R	GGGAAATTCGCTAGTGGATCCTTACTTGTACAGCTCGTCCATG	For the cloning of mCherry in pCXSN vector for expression in A. thaliana
CPK28_F	ACCCACGAGCACGGCTAA	qPCR primer for A. thaliana eATP responsive gene
CPK28_R	TTCTCTAACCCACGCATGTGAT	qPCR primer for A. thaliana eATP responsive gene
RBOHD_F	CATGCGGGTGCCCATTT	qPCR primer for A. thaliana eATP responsive gene
RBOHD_R	ATCCGCGGCAATTAAACG	qPCR primer for A. thaliana eATP responsive gene
At1g58420_F	TGGGAGCGGTTACGGTTAAAGG	qPCR primer for A. thaliana eATP responsive gene
At1g58420_R	AGCCATTGTCATCCCAACACTCG	qPCR primer for A. thaliana eATP responsive gene
TEF_Piri_QPCR_F	GCAAGTTCTCCGAGCTCATC	qPCR-Primer_Piri
TEF_Piri_QPCR_R	CCAAGTGGTGGGTACTCGTT	qPCR-Primer_Piri
AtUBI_F	CCAAGCCGAAGAAGATCAAG	qPCR-Primer_Arabidopsis (Ubiquitin gene)
AtUBI_R	ACTCCTTCCTCAAACGCTGA	qPCR-Primer_Arabidopsis (Ubiquitin gene)
AtSAND_F	AACTCTATGCAGCATTTGATCCACT	qPCR-Primer_Arabidopsis (SAND gene)
AtSAND_R	TGATTGCATATCTTTATCGCCATC	qPCR-Primer_Arabidopsis (SAND gene)
HvUBI_F	CAGTAGTGGCGGTCGAAGTG	qPCR-Primer_Barley (Ubiquitin gene)
HvUBI_R	ACCCTCGCCGACTACAACAT	qPCR-Primer_Barley (Ubiquitin gene)
