# Supplementary material for: Serendipita indica E5′NT modulates extracellular nucleotide levels in the plant apoplast and affects fungal colonization
Source: EMBO Rep. 2019 Feb 5;20(2):e47430. doi: 10.15252/embr.201847430 (PMC6362346; doi:10.15252/embr.201847430)
Supplement: Supplementary file 7 — Dataset EV1 [file EMBR-20-e47430-s007.xlsx]

## Sheet: Title
Dataset EV1: Mass spectrometry data of S. indica proteins identified in barley apoplastic fluid and S. indica culture filtrate.

## Sheet: S1 5dpi
Accession	Description	Score	Coverage	# Proteins	# Unique Peptides	# Peptides	# PSMs	# AAs	MW [kDa]	calc. pI
jgi	Pirin1 79864|mRNA:PIIN_09051	45.7034	15.92	1	5	7	12	603	64.5525	6.43018
	A2	Sequence	# PSMs	# Proteins	# Protein Groups	Protein Group Accessions	Modifications	ΔCn	q-Value	PEP		Charge	MH+ [Da]	ΔM [ppm]	RT [min]	# Missed Cleavages
	High	GIRNYPYSTSTSVNPLK	2	1	1	jgi		0	0	0.003964		3	1896.99	2.49231	43.5402	1
	High	IHDINYRYGFTEK	3	2	2	jgi		0	0	6.717e-06		2	1655.82	0.812906	34.3668	1
	High	QSASGQVFNYK	1	1	1	jgi		0	0	0.001572		2	1228.6	1.91988	30.7298	0
	High	AAWIQADTNRYSGK	1	1	1	jgi		0	0	3.086e-06		2	1580.78	0.940897	32.6734	1
	High	GLGSGAVSGTYRDSTTVPSGc	1	1	1	jgi	C21(Carbamidomethyl)	0	0	6.604e-05		2	2028.93	2.79297	37.6691	1
	High	TFNFQNDNFGK	3	2	2	jgi		0	0	0.0003911		2	1331.6	0.143338	48.9144	0
	High	VNAFFIANK	1	1	1	jgi		0	0	0.0565		2	1023.56	2.20741	55.6152	0
jgi	Pirin1 74136|mRNA:PIIN_03333	45.0327	60	4	4	4	14	195	21.9667	6.60986
	A2	Sequence	# PSMs	# Proteins	# Protein Groups	Protein Group Accessions	Modifications	ΔCn	q-Value	PEP		Charge	MH+ [Da]	ΔM [ppm]	RT [min]	# Missed Cleavages
	High	TITLEVESSDTIDNVK	1	4	1	jgi		0	0	1.915e-06		2	1763.89	1.48024	59.0416	0
	High	EGIPPDQQRLIFAGK	9	4	1	jgi		0	0	0.005123		2	1668.91	1.2654	51.2046	1
	High	ESTLHLVLR	3	4	1	jgi		0	0	0.03088		2	1067.62	0.995175	45.9002	0
	High	IQDKEGIPPDQQR	1	4	1	jgi		0	0	0.02121		3	1523.78	2.23873	18.4277	1
jgi	Pirin1 71181|mRNA:PIIN_00425	37.8084	8.1	1	3	5	10	617	66.1467	5.84619
	A2	Sequence	# PSMs	# Proteins	# Protein Groups	Protein Group Accessions	Modifications	ΔCn	q-Value	PEP		Charge	MH+ [Da]	ΔM [ppm]	RT [min]	# Missed Cleavages
	High	GIRSYPYSTSTSTNPYK	2	1	1	jgi		0	0	4.9927e-10		2	1921.93	1.04924	29.7914	1
	High	IHDINYRYGFTEK	3	2	2	jgi		0	0	6.717e-06		2	1655.82	0.812906	34.3668	1
	High	TFNFQNDNFGK	3	2	2	jgi		0	0	0.0003911		2	1331.6	0.143338	48.9144	0
	High	SYPYSTSTSTNPYK	1	1	1	jgi		0	0	0.0002855		2	1595.73	2.48455	29.3921	0
	High	VNAFFISNK	1	1	1	jgi		0	0	0.0219		2	1039.56	3.31214	53.7979	0
jgi	Pirin1 72394|mRNA:PIIN_01611	35.5225	18.7	1	11	11	11	647	70.5292	5.24951
	A2	Sequence	# PSMs	# Proteins	# Protein Groups	Protein Group Accessions	Modifications	ΔCn	q-Value	PEP		Charge	MH+ [Da]	ΔM [ppm]	RT [min]	# Missed Cleavages
	High	YRQEDEAAAARISAK	1	1	1	jgi		0	0	0.000148		3	1678.86	2.9459	18.8716	2
	High	KLEDAINETIK	1	1	1	jgi		0	0	2.826e-06		2	1273.7	1.05847	37.3036	1
	High	WLDASQEASKEEYEEK	1	1	1	jgi		0	0	0.005829		3	1941.87	0.780477	32.6485	1
	High	SNRITITNDK	1	1	1	jgi		0	0	0.05081		3	1161.62	2.19454	17.6054	1
	High	IINEPTAAAIAYGLDK	1	1	1	jgi		0	0	4.682e-05		2	1659.9	0.74744	69.7076	0
	High	LEDAINETIK	1	1	1	jgi		0	0	0.02511		2	1145.61	0.430321	37.4096	0
	High	LADKFDAADKK	1	1	1	jgi		0	0	0.004011		3	1221.65	3.4332	16.5106	2
	High	NGLESYTYSLR	1	1	1	jgi		0	0	0.005721		2	1302.63	0.759347	51.1118	0
	High	ELESIANPIMQR	1	1	1	jgi		0	0	0.000121		2	1400.72	0.233704	59.302	0
	High	NGLESYTYSLRNTTTDDK	1	1	1	jgi		0	0	0.002834		3	2077.97	2.26072	45.2603	1
	High	DAGVIAGLNVLR	1	1	1	jgi		0	0.006	0.1854		2	1197.69	-0.0646343	73.0845	0
jgi	Pirin1 75741|mRNA:PIIN_04932	23.3646	23.44	1	7	7	7	401	42.5507	6.65381
	A2	Sequence	# PSMs	# Proteins	# Protein Groups	Protein Group Accessions	Modifications	ΔCn	q-Value	PEP		Charge	MH+ [Da]	ΔM [ppm]	RT [min]	# Missed Cleavages
	High	TIATAAPGTGGAITVK	1	1	1	jgi		0	0	2.57e-08		2	1428.81	3.04792	40.1463	0
	High	TLVTTYLSNIGISSSK	1	1	1	jgi		0	0	9.453e-06		2	1683.92	3.71972	80.1987	0
	High	SSTGAAAANDLAAK	1	1	1	jgi		0	0	5.452e-05		2	1247.62	1.39942	21.0406	0
	High	AVLATLSQANLK	1	1	1	jgi		0	0	0.005664		2	1228.73	3.2609	53.2932	0
	High	TFTNSFTMPSVIAR	1	1	1	jgi		0	0	0.001137		2	1571.79	0.797365	76.126	0
	High	SYANSGIAVK	1	1	1	jgi		0	0	0.01937		2	1009.53	1.24616	25.181	0
	High	NDLAILTAYNNR	1	1	1	jgi		0	0	0.01585		2	1377.72	4.64693	62.8169	0
jgi	Pirin1 79486|mRNA:PIIN_08676	22.9006	13.48	1	6	6	7	549	60.8619	6.31592
	A2	Sequence	# PSMs	# Proteins	# Protein Groups	Protein Group Accessions	Modifications	ΔCn	q-Value	PEP		Charge	MH+ [Da]	ΔM [ppm]	RT [min]	# Missed Cleavages
	High	TFTTQETITNAETAK	1	1	1	jgi		0	0	4.232e-05		2	1655.81	1.23646	36.0216	0
	High	HFVALSTNTK	1	1	1	jgi		0	0	0.001448		2	1117.6	2.25068	26.1691	0
	High	EcDPETTLFIIASK	1	1	1	jgi	C2(Carbamidomethyl)	0	0	3.936e-06		2	1623.8	2.76878	82.2742	0
	High	DLFAADPDRFKK	1	1	1	jgi		0	0	0.08682		3	1422.74	2.469	42.1779	2
	High	ALLEGAHEMDK	2	1	1	jgi		0	0	0.007797		3	1213.59	0.384329	26.8574	0
	High	ELGPNASEALIK	1	1	1	jgi		0	0	0.0003892		2	1241.68	3.31863	48.0376	0
jgi	Pirin1 76263|mRNA:PIIN_05458	22.8346	15.64	1	5	5	6	326	35.9278	5.8208
	A2	Sequence	# PSMs	# Proteins	# Protein Groups	Protein Group Accessions	Modifications	ΔCn	q-Value	PEP		Charge	MH+ [Da]	ΔM [ppm]	RT [min]	# Missed Cleavages
	High	RLSAEAELSSSDKLEK	1	1	1	jgi		0	0	3.293e-07		3	1762.92	1.95341	28.9674	2
	High	DYQGDEDPGVQSVKK	2	1	1	jgi		0	0	5.454e-07		2	1664.78	2.12728	19.9347	1
	High	KFAEDGDTLK	1	1	1	jgi		0	0	0.009874		2	1123.57	3.14589	20.2958	1
	High	DYQGDEDPGVQSVK	1	1	1	jgi		0	0	9.473e-06		2	1536.68	1.11259	25.1047	0
	High	LIDVAVEYGK	1	1	1	jgi		0	0	0.02376		2	1106.61	2.91254	51.4324	0
jgi	Pirin1 76045|mRNA:PIIN_05242	19.2195	6.43	1	3	3	6	342	36.3326	6.85889
	A2	Sequence	# PSMs	# Proteins	# Protein Groups	Protein Group Accessions	Modifications	ΔCn	q-Value	PEP		Charge	MH+ [Da]	ΔM [ppm]	RT [min]	# Missed Cleavages
	High	KATVLSHFSK	1	1	1	jgi		0	0	0.006459		3	1117.64	1.08007	21.6158	1
	High	YSTWFGAYTASRK	1	1	1	jgi		0	0	1.397e-05		3	1537.75	3.85074	51.5464	1
	High	ATVLSHFSK	4	1	1	jgi		0	0	0.08868		3	989.544	2.11354	27.7406	0
jgi	Pirin1 75749|mRNA:PIIN_04941	19.1366	12.07	1	4	4	5	406	42.7427	6.72705
	A2	Sequence	# PSMs	# Proteins	# Protein Groups	Protein Group Accessions	Modifications	ΔCn	q-Value	PEP		Charge	MH+ [Da]	ΔM [ppm]	RT [min]	# Missed Cleavages
	High	QAQVKPVIATLSQANLK	2	1	1	jgi		0	0	6.684e-06		3	1809.06	1.89987	55.7986	0
	High	LQTIASSASGSGGK	1	1	1	jgi		0	0	4.133e-06		2	1263.65	0.480602	20.7829	0
	High	TDLSSLTAYK	1	1	1	jgi		0	0	0.01977		2	1098.57	1.47668	46.6772	0
	High	SAQDLLAK	1	1	1	jgi		0	0	0.04729		2	845.474	1.3155	28.054	0
jgi	Pirin1 75740|mRNA:PIIN_04931	15.9166	14.53	1	5	5	5	468	49.3031	6.29053
	A2	Sequence	# PSMs	# Proteins	# Protein Groups	Protein Group Accessions	Modifications	ΔCn	q-Value	PEP		Charge	MH+ [Da]	ΔM [ppm]	RT [min]	# Missed Cleavages
	High	TIASAAPGTGGAITVK	1	1	1	jgi		0	0	2.126e-05		2	1414.79	1.45644	38.5618	0
	High	TLINAYLTNIGIAESK	1	1	1	jgi		0	0	1.681e-09		2	1720.95	2.48514	84.752	0
	High	SSTGAASANDLAAK	1	1	1	jgi		0	0	0.003142		2	1263.62	-0.869428	18.6594	0
	High	AIISTLSIDNLK	1	1	1	jgi		0	0	0.02013		2	1287.76	4.62727	72.4892	0
	High	AYASAGTAVR	1	1	1	jgi		0	0	0.09789		2	966.503	2.2646	17.4313	0
jgi	Pirin1 80552|mRNA:PIIN_09737	15.558	29.07	1	6	6	6	227	24.9096	5.68115
	A2	Sequence	# PSMs	# Proteins	# Protein Groups	Protein Group Accessions	Modifications	ΔCn	q-Value	PEP		Charge	MH+ [Da]	ΔM [ppm]	RT [min]	# Missed Cleavages
	High	NATNVEQAFLTMAK	1	1	1	jgi		0	0	3.549e-06		2	1537.77	4.2935	75.6688	0
	High	IRTIELEGK	1	1	1	jgi		0	0	0.01427		2	1058.62	1.65185	29.0071	1
	High	LLVGNKSDLTSK	1	1	1	jgi		0	0	0.005975		3	1274.73	1.8981	27.901	1
	High	LQIWDTAGQER	1	1	1	jgi		0	0	0.002612		2	1316.67	4.78156	50.6247	0
	High	KVVEYTVAK	1	1	1	jgi		0	0	0.006525		2	1036.61	2.04635	20.0501	1
	High	LLLIGDSGVGK	1	1	1	jgi		0	0	0.01122		2	1071.64	1.72305	62.0922	0
jgi	Pirin1 77373|mRNA:PIIN_06568	14.4481	7.45	1	2	2	4	416	43.1814	6.15088
	A2	Sequence	# PSMs	# Proteins	# Protein Groups	Protein Group Accessions	Modifications	ΔCn	q-Value	PEP		Charge	MH+ [Da]	ΔM [ppm]	RT [min]	# Missed Cleavages
	High	SFSLSYGDGSTVSGK	2	1	1	jgi		0	0	1.63e-07		2	1491.7	0.970796	46.5597	0
	High	IAGLTATSQTLGAATK	2	1	1	jgi		0	0	6.904e-06		2	1503.84	3.43906	47.7035	0
jgi	Pirin1 70863|mRNA:PIIN_00112	14.1776	8.99	1	3	3	4	445	49.1382	6.53662
	A2	Sequence	# PSMs	# Proteins	# Protein Groups	Protein Group Accessions	Modifications	ΔCn	q-Value	PEP		Charge	MH+ [Da]	ΔM [ppm]	RT [min]	# Missed Cleavages
	High	TTGSSDDYAYVVTGVK	1	1	1	jgi		0	0	6.963e-06		2	1662.79	2.44843	50.3441	0
	High	AVYGTSYTYGGScK	1	1	1	jgi	C13(Carbamidomethyl)	0	0	0.0003514		2	1513.67	2.40088	29.5611	0
	High	WLAAFSNGKK	2	1	1	jgi		0	0	0.008199		3	1121.61	0.872769	38.5381	1
jgi	Pirin1 71782|mRNA:PIIN_01005	13.9314	7.77	1	3	3	4	579	62.6656	5.51611
	A2	Sequence	# PSMs	# Proteins	# Protein Groups	Protein Group Accessions	Modifications	ΔCn	q-Value	PEP		Charge	MH+ [Da]	ΔM [ppm]	RT [min]	# Missed Cleavages
	High	HQLGIIGVITPDTK	2	1	1	jgi		0	0	3.449e-07		2	1491.86	3.8817	65.3679	0
	High	MNIAFDASGK	1	1	1	jgi		0	0	0.01365		2	1053.51	2.12769	43.7876	0
	High	GTSSGAGPGTEFSDPVQAVQK	1	1	1	jgi		0	0	0.004139		2	2019.96	1.42477	49.0675	0
jgi	Pirin1 80898|mRNA:PIIN_10082	12.5434	6.34	1	3	3	4	726	80.2934	6.07471
	A2	Sequence	# PSMs	# Proteins	# Protein Groups	Protein Group Accessions	Modifications	ΔCn	q-Value	PEP		Charge	MH+ [Da]	ΔM [ppm]	RT [min]	# Missed Cleavages
	High	TVVNGRQDAFSQK	2	1	1	jgi		0	0	0.004244		2	1449.75	1.53158	19.7988	1
	High	FLAGPSPRTEPNAGFDTK	1	1	1	jgi		0	0	0.00769		3	1904.95	0.751711	42.7867	1
	High	AATEWSYRMGDFAAR	1	1	1	jgi		0	0	0.003399		3	1731.79	0.819487	54.9826	1
jgi	Pirin1 81237|mRNA:PIIN_10411	10.09	25.87	1	3	3	3	143	15.6109	7.23975
	A2	Sequence	# PSMs	# Proteins	# Protein Groups	Protein Group Accessions	Modifications	ΔCn	q-Value	PEP		Charge	MH+ [Da]	ΔM [ppm]	RT [min]	# Missed Cleavages
	High	AAIIGILAEENQK	1	1	1	jgi		0	0	0.000152		2	1369.77	0.95911	66.9202	0
	High	QcAAAVEGLADYLRK	1	1	1	jgi	C2(Carbamidomethyl)	0	0	0.000107		3	1664.84	1.29404	62.4001	1
	High	SGEGcIIVK	1	1	1	jgi	C5(Carbamidomethyl)	0	0	0.002749		2	962.499	1.66006	27.6154	0
jgi	Pirin1 73065|mRNA:PIIN_02268	9.46639	18.75	1	2	2	3	128	13.5619	5.45264
	A2	Sequence	# PSMs	# Proteins	# Protein Groups	Protein Group Accessions	Modifications	ΔCn	q-Value	PEP		Charge	MH+ [Da]	ΔM [ppm]	RT [min]	# Missed Cleavages
	High	SMNDFAAMNQIYSK	1	1	1	jgi		0	0	1.633e-06		2	1619.73	3.60182	61.4483	0
	High	SAVEVSRLPK	1	1	1	jgi		0	0	0.00965		2	1085.63	1.35294	25.8113	1
	High	SmNDFAAMNQIYSK	1	1	1	jgi	M2(Oxidation)	0	0	4.309e-06		2	1635.72	3.6902	52.8687	0
jgi	Pirin1 73392|mRNA:PIIN_02595	9.27456	10.69	1	3	3	3	318	35.2672	6.39209
	A2	Sequence	# PSMs	# Proteins	# Protein Groups	Protein Group Accessions	Modifications	ΔCn	q-Value	PEP		Charge	MH+ [Da]	ΔM [ppm]	RT [min]	# Missed Cleavages
	High	IPRPQTADAVYNALK	1	1	1	jgi		0	0	5.58e-05		3	1656.91	1.90475	50.9076	0
	High	EAGEGLARAIK	1	1	1	jgi		0	0	0.0007876		2	1114.62	2.02364	25.6296	1
	High	TPAQILLR	1	1	1	jgi		0	0	0.06534		2	911.568	0.923171	48.2783	0
jgi	Pirin1 70877|mRNA:PIIN_00126	9.21687	3.58	1	1	2	3	335	34.7257	6.25244
	A2	Sequence	# PSMs	# Proteins	# Protein Groups	Protein Group Accessions	Modifications	ΔCn	q-Value	PEP		Charge	MH+ [Da]	ΔM [ppm]	RT [min]	# Missed Cleavages
	High	RIFGVTTLDVVR	2	1	1	jgi		0	0	0.008559		3	1375.81	1.85336	66.6424	1
	High	IFGVTTLDVVR	1	2	2	jgi		0	0	0.0002263		2	1219.71	2.46439	79.7422	0
jgi	Pirin1 75492|mRNA:PIIN_04685	9.16851	6.78	1	2	2	3	428	46.1091	6.69775
	A2	Sequence	# PSMs	# Proteins	# Protein Groups	Protein Group Accessions	Modifications	ΔCn	q-Value	PEP		Charge	MH+ [Da]	ΔM [ppm]	RT [min]	# Missed Cleavages
	High	AALPYSAVDPTAHPDYK	1	1	1	jgi		0	0	1.53e-05		3	1815.9	3.67368	47.7993	0
	High	AYVPTASVRSTK	2	1	1	jgi		0	0	0.005976		3	1279.7	1.67974	22.691	1
jgi	Pirin1 81455|mRNA:PIIN_10625	8.95452	6.88	1	2	2	3	349	37.6861	5.8335
	A2	Sequence	# PSMs	# Proteins	# Protein Groups	Protein Group Accessions	Modifications	ΔCn	q-Value	PEP		Charge	MH+ [Da]	ΔM [ppm]	RT [min]	# Missed Cleavages
	High	TALSSRLSPAQLSK	2	1	1	jgi		0	0	0.01732		2	1458.83	2.53152	37.6721	1
	High	AINDLAPTVK	1	1	1	jgi		0	0	0.003732		2	1041.6	1.26838	39.2244	0
jgi	Pirin1 72913|mRNA:PIIN_02117	8.85493	10.36	1	3	3	3	338	36.1865	7.09326
	A2	Sequence	# PSMs	# Proteins	# Protein Groups	Protein Group Accessions	Modifications	ΔCn	q-Value	PEP		Charge	MH+ [Da]	ΔM [ppm]	RT [min]	# Missed Cleavages
	High	AGISLNNNFVK	1	1	1	jgi		0	0	9.02e-05		2	1176.64	2.84643	52.6934	0
	High	VGINGFGRIGR	1	1	1	jgi		0	0	0.0179		3	1145.66	2.10609	42.9939	1
	High	LVSWYDNEWGYSK	1	1	1	jgi		0	0	0.0001633		2	1646.75	2.66341	68.7956	0
jgi	Pirin1 77242|mRNA:PIIN_06436	8.85345	15.28	1	3	3	3	229	24.6743	5.31299
	A2	Sequence	# PSMs	# Proteins	# Protein Groups	Protein Group Accessions	Modifications	ΔCn	q-Value	PEP		Charge	MH+ [Da]	ΔM [ppm]	RT [min]	# Missed Cleavages
	High	ATGFSNAEEEQAGK	1	1	1	jgi		0	0	4.862e-07		2	1438.65	3.07377	20.0174	0
	High	LITGQNPASAK	1	1	1	jgi		0	0	0.009972		2	1099.61	1.32487	21.5934	0
	High	VLFVFTSADK	1	1	1	jgi		0	0	0.01488		2	1126.61	-1.11537	71.7108	0
jgi	Pirin1 78448|mRNA:PIIN_07640	8.81047	3.6	1	3	3	3	889	98.8392	7.32764
	A2	Sequence	# PSMs	# Proteins	# Protein Groups	Protein Group Accessions	Modifications	ΔCn	q-Value	PEP		Charge	MH+ [Da]	ΔM [ppm]	RT [min]	# Missed Cleavages
	High	SQGNYNVGSLK	1	1	1	jgi		0	0	0.009115		2	1166.58	2.25265	26.5394	0
	High	DFELVVAPSK	1	1	1	jgi		0	0	0.01158		2	1104.6	3.04195	62.8701	0
	High	SVSVNVTQPLK	1	1	1	jgi		0	0	0.005177		2	1171.67	1.95998	42.22	0
jgi	Pirin1 71172|mRNA:PIIN_00416	8.7012	5.12	1	3	3	3	430	46.9718	6.27783
	A2	Sequence	# PSMs	# Proteins	# Protein Groups	Protein Group Accessions	Modifications	ΔCn	q-Value	PEP		Charge	MH+ [Da]	ΔM [ppm]	RT [min]	# Missed Cleavages
	High	VADISLAAFGRK	1	1	1	jgi		0	0	0.00178		3	1247.71	0.689826	54.7462	1
	High	RATDVMLAGK	1	1	1	jgi		0	0	0.02964		2	1061.58	0.0535115	23.8313	1
	High	ATDVMLAGK	1	1	1	jgi		0	0	0.1495		2	905.476	-0.088923	27.1391	0
jgi	Pirin1 76245|mRNA:PIIN_05440	8.45867	5.73	1	3	3	3	471	51.7305	6.66846
	A2	Sequence	# PSMs	# Proteins	# Protein Groups	Protein Group Accessions	Modifications	ΔCn	q-Value	PEP		Charge	MH+ [Da]	ΔM [ppm]	RT [min]	# Missed Cleavages
	High	QGEPVTVHFNTGEK	1	1	1	jgi		0	0	0.002943		3	1542.76	1.99989	32.784	0
	High	ALLTPVAIAAGR	1	1	1	jgi		0	0	0.09747		2	1152.71	3.93318	68.8276	0
	High	ALLTPVAIAAGRR	1	1	1	jgi		0	0	0.006446		3	1308.81	-0.824863	57.3087	1
jgi	Pirin1 74913|mRNA:PIIN_04110	8.35456	15.27	1	3	3	3	203	22.6382	5.13525
	A2	Sequence	# PSMs	# Proteins	# Protein Groups	Protein Group Accessions	Modifications	ΔCn	q-Value	PEP		Charge	MH+ [Da]	ΔM [ppm]	RT [min]	# Missed Cleavages
	High	TSLMNQYVNK	1	1	1	jgi		0	0	0.01568		2	1197.59	0.337534	35.5936	0
	High	VIILGDSGVGK	1	1	1	jgi		0	0	0.003237		2	1057.63	1.42326	48.281	0
	High	ATIGADFLTK	1	1	1	jgi		0	0	0.00686		2	1036.57	0.0377315	56.238	0
jgi	Pirin1 73811|mRNA:PIIN_03008	8.22012	4.55	1	2	2	3	462	50.0792	9.14404
	A2	Sequence	# PSMs	# Proteins	# Protein Groups	Protein Group Accessions	Modifications	ΔCn	q-Value	PEP		Charge	MH+ [Da]	ΔM [ppm]	RT [min]	# Missed Cleavages
	High	STTTGHLIYK	2	1	1	jgi		0	0	0.01463		2	1120.6	1.57659	22.0094	0
	High	IGGIGTVPVGR	1	1	1	jgi		0	0	0.09522		2	1025.61	3.10021	43.792	0
jgi	Pirin1 79668|mRNA:PIIN_08857	7.88529	15.81	1	3	3	3	215	23.7332	5.46533
	A2	Sequence	# PSMs	# Proteins	# Protein Groups	Protein Group Accessions	Modifications	ΔCn	q-Value	PEP		Charge	MH+ [Da]	ΔM [ppm]	RT [min]	# Missed Cleavages
	High	VGNTSMVVAK	1	1	1	jgi		0	0	0.0555		2	1005.54	2.10475	23.8275	0
	High	NKKPGFIVATNSTGK	1	1	1	jgi		0	0	0.006538		3	1561.88	3.58417	23.0684	1
	High	NLLISDSDK	1	1	1	jgi		0	0	0.1163		2	1004.53	0.561978	35.9325	0
jgi	Pirin1 75616|mRNA:PIIN_04810	7.66086	8.15	1	2	2	2	417	45.9646	6.69775
	A2	Sequence	# PSMs	# Proteins	# Protein Groups	Protein Group Accessions	Modifications	ΔCn	q-Value	PEP		Charge	MH+ [Da]	ΔM [ppm]	RT [min]	# Missed Cleavages
	High	ITVGPAYQAPFAEAVKK	1	1	1	jgi		0	0	0.0002381		3	1789.99	4.32713	58.3254	1
	High	NAGVDLLDVSSGGNYSK	1	1	1	jgi		0	0	4.272e-06		2	1695.83	4.0533	58.762	0
jgi	Pirin1 77483|mRNA:PIIN_06679	7.4335	4.84	1	3	3	3	599	63.9209	6.27783
	A2	Sequence	# PSMs	# Proteins	# Protein Groups	Protein Group Accessions	Modifications	ΔCn	q-Value	PEP		Charge	MH+ [Da]	ΔM [ppm]	RT [min]	# Missed Cleavages
	High	IDNFVGHVAR	1	1	1	jgi		0	0	0.003922		3	1127.6	1.62824	31.2836	0
	High	ALQVWDAEGK	1	1	1	jgi		0	0	0.05616		2	1116.57	1.26326	44.3881	0
	High	TFADGFALK	1	1	1	jgi		0	0	0.06106		2	969.506	1.77782	57.8287	0
jgi	Pirin1 72037|mRNA:PIIN_01261	7.27113	12.28	1	2	2	2	228	24.1657	4.85596
	A2	Sequence	# PSMs	# Proteins	# Protein Groups	Protein Group Accessions	Modifications	ΔCn	q-Value	PEP		Charge	MH+ [Da]	ΔM [ppm]	RT [min]	# Missed Cleavages
	High	NGVQVAAQNAYFK	1	1	1	jgi		0	0	1.396e-05		2	1409.72	0.757611	43.3597	0
	High	ESGAYTGEISPVQLK	1	1	1	jgi		0	0	0.0002258		2	1578.81	3.26743	52.7492	0
jgi	Pirin1 76364|mRNA:PIIN_05558	7.22777	11.94	1	3	3	3	268	29.5364	7.54736
	A2	Sequence	# PSMs	# Proteins	# Protein Groups	Protein Group Accessions	Modifications	ΔCn	q-Value	PEP		Charge	MH+ [Da]	ΔM [ppm]	RT [min]	# Missed Cleavages
	High	AQIWDTAGQER	1	1	1	jgi		0	0	0.08665		2	1274.62	3.56159	35.69	0
	High	VVLIGDSGVGK	1	1	1	jgi		0	0	7.886e-05		2	1043.61	2.63602	43.5114	0
	High	STIGVEFATR	1	1	1	jgi		0	0	0.00189		2	1080.57	1.87944	46.2867	0
jgi	Pirin1 78839|mRNA:PIIN_08032	7.08615	12.17	1	2	3	3	337	35.168	9.23193
	A2	Sequence	# PSMs	# Proteins	# Protein Groups	Protein Group Accessions	Modifications	ΔCn	q-Value	PEP		Charge	MH+ [Da]	ΔM [ppm]	RT [min]	# Missed Cleavages
	High	EGVEFFSSNIELGPNGVAK	1	1	1	jgi		0	0	0.1007		2	1993.99	-0.811616	80.7307	0
	High	SVIANKETYEK	1	1	1	jgi		0	0	0.002339		2	1281.67	2.72563	17.1549	1
	High	LFGVTTLDVVR	1	2	2	jgi		0	0	0.0002263		2	1219.71	2.46439	79.7422	0
jgi	Pirin1 73848|mRNA:PIIN_03044	7.07722	6.18	1	3	3	3	518	56.8589	6.80029
	A2	Sequence	# PSMs	# Proteins	# Protein Groups	Protein Group Accessions	Modifications	ΔCn	q-Value	PEP		Charge	MH+ [Da]	ΔM [ppm]	RT [min]	# Missed Cleavages
	High	TPVDLPALSEK	1	1	1	jgi		0	0	0.0201		2	1169.64	2.39326	55.068	0
	High	VMYVDYTNLPK	1	1	1	jgi		0	0	0.1439		2	1342.67	2.27206	58.6812	0
	High	QGSFNTNTLR	1	1	1	jgi		0	0	0.001556		2	1137.56	-1.29336	27.6436	0
jgi	Pirin1 73735|mRNA:PIIN_02932	7.04176	7.47	1	3	3	3	509	56.1946	5.09717
	A2	Sequence	# PSMs	# Proteins	# Protein Groups	Protein Group Accessions	Modifications	ΔCn	q-Value	PEP		Charge	MH+ [Da]	ΔM [ppm]	RT [min]	# Missed Cleavages
	High	EFDQVVFDESK	1	1	1	jgi		0	0	0.0001826		2	1342.62	2.04286	52.8383	0
	High	NLAPQYEEAATTLK	1	1	1	jgi		0	0	0.0001371		2	1548.79	1.09153	47.1878	0
	High	AAGVTPPALVVYK	1	1	1	jgi		0	0	0.02358		2	1285.75	0.475592	61.7828	0
jgi	Pirin1 73288|mRNA:PIIN_02492	7.03507	3.52	1	2	2	2	909	95.8097	6.62451
	A2	Sequence	# PSMs	# Proteins	# Protein Groups	Protein Group Accessions	Modifications	ΔCn	q-Value	PEP		Charge	MH+ [Da]	ΔM [ppm]	RT [min]	# Missed Cleavages
	High	TIVADDAcKPLPADTPDLSK	1	1	1	jgi	C8(Carbamidomethyl)	0	0	0.001316		3	2127.07	1.44068	47.8053	0
	High	LHAEGRFGAGVK	1	1	1	jgi		0	0	0.1126		3	1241.68	2.032	19.0301	1
jgi	Pirin1 80330|mRNA:PIIN_09515	6.78559	26.8	2	2	2	2	97	10.8631	11.1948
	A2	Sequence	# PSMs	# Proteins	# Protein Groups	Protein Group Accessions	Modifications	ΔCn	q-Value	PEP		Charge	MH+ [Da]	ΔM [ppm]	RT [min]	# Missed Cleavages
	High	ISGLIYEETRGVLK	1	2	1	jgi		0	0	0.02914		3	1577.89	3.09664	60.5831	1
	High	DNIQGITKPAIR	1	2	1	jgi		0	0	0.06303		2	1325.76	1.61689	34.3486	0
jgi	Pirin1 75938|mRNA:PIIN_05132	6.42202	22.67	1	2	2	2	150	16.6629	4.43701
	A2	Sequence	# PSMs	# Proteins	# Protein Groups	Protein Group Accessions	Modifications	ΔCn	q-Value	PEP		Charge	MH+ [Da]	ΔM [ppm]	RT [min]	# Missed Cleavages
	High	EAFALFDKDGDGTITTK	1	1	1	jgi		0	0	0.005531		2	1828.9	2.25764	61.2096	1
	High	EADTNGDGKIDYAEFVK	1	1	1	jgi		0	0	0.001659		3	1871.87	-0.343939	49.5302	1
jgi	Pirin1 72917|mRNA:PIIN_02121	6.2805	10.45	1	2	2	3	201	21.9929	7.1958
	A2	Sequence	# PSMs	# Proteins	# Protein Groups	Protein Group Accessions	Modifications	ΔCn	q-Value	PEP		Charge	MH+ [Da]	ΔM [ppm]	RT [min]	# Missed Cleavages
	High	ALPTPVSVATAK	2	1	1	jgi		0	0	0.04708		2	1154.68	-0.727197	48.8794	0
	High	TYLAALTIK	1	1	1	jgi		0	0	0.1512		2	993.601	3.44671	63.103	0
jgi	Pirin1 70970|mRNA:PIIN_00217	6.20001	3.6	1	2	2	2	666	73.0174	5.21143
	A2	Sequence	# PSMs	# Proteins	# Protein Groups	Protein Group Accessions	Modifications	ΔCn	q-Value	PEP		Charge	MH+ [Da]	ΔM [ppm]	RT [min]	# Missed Cleavages
	High	HLIPSAASGESK	1	1	1	jgi		0	0	2.287e-05		2	1196.63	1.81066	21.617	0
	High	IVSSIEQKEESK	1	1	1	jgi		0	0	0.0862		3	1376.73	1.77259	17.2783	1
jgi	Pirin1 73332|mRNA:PIIN_02536	6.02808	9.96	1	2	2	2	271	30.5454	5.38916
	A2	Sequence	# PSMs	# Proteins	# Protein Groups	Protein Group Accessions	Modifications	ΔCn	q-Value	PEP		Charge	MH+ [Da]	ΔM [ppm]	RT [min]	# Missed Cleavages
	High	VNIEDREPGTIHK	1	1	1	jgi		0	0	0.02599		3	1507.79	0.573223	21.0211	1
	High	SFGLIDTSDDGWTK	1	1	1	jgi		0	0	8.759e-05		2	1541.72	4.39395	71.0388	0
jgi	Pirin1 76991|mRNA:PIIN_06183	6.02346	8.05	1	2	2	2	298	32.0805	5.13525
	A2	Sequence	# PSMs	# Proteins	# Protein Groups	Protein Group Accessions	Modifications	ΔCn	q-Value	PEP		Charge	MH+ [Da]	ΔM [ppm]	RT [min]	# Missed Cleavages
	High	SVIFVTNNATK	1	1	1	jgi		0	0	0.009508		2	1193.65	1.02444	42.4541	0
	High	FLATNVDSTYPVK	1	1	1	jgi		0	0	0.002367		2	1454.76	3.09768	51.4461	0
jgi	Pirin1 71553|mRNA:PIIN_00784	5.87421	16.45	1	2	2	2	152	16.9346	6.53662
	A2	Sequence	# PSMs	# Proteins	# Protein Groups	Protein Group Accessions	Modifications	ΔCn	q-Value	PEP		Charge	MH+ [Da]	ΔM [ppm]	RT [min]	# Missed Cleavages
	High	MVHATTEHLEK	1	1	1	jgi		0	0	0.0003595		3	1295.64	2.37796	14.6072	0
	High	NIcHGSDAVESAEK	1	1	1	jgi	C3(Carbamidomethyl)	0	0	0.0005893		3	1516.67	2.53304	15.7833	0
jgi	Pirin1 76708|mRNA:PIIN_05901	5.44777	9.62	1	2	2	2	260	28.9169	6.7417
	A2	Sequence	# PSMs	# Proteins	# Protein Groups	Protein Group Accessions	Modifications	ΔCn	q-Value	PEP		Charge	MH+ [Da]	ΔM [ppm]	RT [min]	# Missed Cleavages
	High	ELPSTGSFGGQWRVK	1	1	1	jgi		0	0	0.0004643		3	1648.85	2.19075	53.0444	1
	High	ELQTFVGLAK	1	1	1	jgi		0	0	0.07054		2	1105.63	3.35786	59.4137	0
jgi	Pirin1 74914|mRNA:PIIN_04111	5.34664	3.2	1	2	2	2	751	80.864	6.99072
	A2	Sequence	# PSMs	# Proteins	# Protein Groups	Protein Group Accessions	Modifications	ΔCn	q-Value	PEP		Charge	MH+ [Da]	ΔM [ppm]	RT [min]	# Missed Cleavages
	High	SANSPPQLLK	1	1	1	jgi		0	0	0.09187		2	1054.59	2.06231	34.782	0
	High	YAcSNPELLNGLLK	1	1	1	jgi	C3(Carbamidomethyl)	0	0	0.001071		2	1591.82	3.03706	74.6826	0
jgi	Pirin1 71353|mRNA:PIIN_00590	5.33009	5.59	1	2	2	2	358	38.9424	6.23975
	A2	Sequence	# PSMs	# Proteins	# Protein Groups	Protein Group Accessions	Modifications	ΔCn	q-Value	PEP		Charge	MH+ [Da]	ΔM [ppm]	RT [min]	# Missed Cleavages
	High	EQARHLINEcR	1	1	1	jgi	C10(Carbamidomethyl)	0	0	0.00878		3	1425.71	3.03075	14.7957	1
	High	TMVADIQKK	1	1	1	jgi		0	0	0.02859		2	1033.57	1.40877	20.5481	1
jgi	Pirin1 75155|mRNA:PIIN_04352	5.19909	7.3	1	2	2	2	315	35.5029	5.87158
	A2	Sequence	# PSMs	# Proteins	# Protein Groups	Protein Group Accessions	Modifications	ΔCn	q-Value	PEP		Charge	MH+ [Da]	ΔM [ppm]	RT [min]	# Missed Cleavages
	High	VIVIDVNDPLASK	1	1	1	jgi		0	0	0.005818		2	1382.79	1.91083	73.0786	0
	High	LVITGESPAK	1	1	1	jgi		0	0	0.01766		2	1014.59	2.66085	30.5387	0
jgi	Pirin1 77122|mRNA:PIIN_06314	4.98368	3.05	1	2	2	2	622	68.1187	6.06201
	A2	Sequence	# PSMs	# Proteins	# Protein Groups	Protein Group Accessions	Modifications	ΔCn	q-Value	PEP		Charge	MH+ [Da]	ΔM [ppm]	RT [min]	# Missed Cleavages
	High	LASFYERAGK	1	1	1	jgi		0	0	0.007306		2	1141.6	2.62231	26.5235	1
	High	TVISQAISK	1	1	1	jgi		0	0	0.007807		2	946.558	1.28856	35.426	0
jgi	Pirin1 73990|mRNA:PIIN_03186	4.66839	5.73	1	2	2	2	384	40.7457	5.56689
	A2	Sequence	# PSMs	# Proteins	# Protein Groups	Protein Group Accessions	Modifications	ΔCn	q-Value	PEP		Charge	MH+ [Da]	ΔM [ppm]	RT [min]	# Missed Cleavages
	High	VGGLEGGNPVLK	1	1	1	jgi		0	0	0.01971		2	1139.64	1.64536	41.4654	0
	High	NFAAFQALAK	1	1	1	jgi		0	0	0.03634		2	1080.59	2.66906	64.1515	0
jgi	Pirin1 73331|mRNA:PIIN_02535	4.47667	2.91	1	2	2	2	654	70.6707	6.29053
	A2	Sequence	# PSMs	# Proteins	# Protein Groups	Protein Group Accessions	Modifications	ΔCn	q-Value	PEP		Charge	MH+ [Da]	ΔM [ppm]	RT [min]	# Missed Cleavages
	High	AQTASLSLFQK	1	1	1	jgi		0	0	0.1246		2	1193.66	3.88788	54.8794	0
	High	NTTIPTKK	1	1	1	jgi		0	0	0.1436		2	902.53	-0.502331	12.6633	1

## Sheet: S2d 5dpi
Accession	Description	Score	Coverage	# Proteins	# Unique Peptides	# Peptides	# PSMs	# AAs	MW [kDa]	calc. pI
jgi	Pirin1 75068|mRNA:PIIN_04265	43.3841	62.16	4	3	3	14	222	25.0464	6.39209
	A2	Sequence	# PSMs	# Proteins	# Protein Groups	Protein Group Accessions	Modifications	ΔCn	q-Value	PEP	XCorr	Charge	MH+ [Da]	ΔM [ppm]	RT [min]	# Missed Cleavages
	High	TITLEVESSDTIDNVK	3	4	1	jgi		0	0	0.0001689	4.00701	2	1763.89	1.82626	59.9701	0
	High	QLEDGRTLSDYNIQK	2	4	1	jgi		0	0	0.0003745	3.40941	3	1779.89	1.06859	37.8355	1
	High	EGIPPDQQRLIFAGK	9	4	1	jgi		0	0	0.001122	3.09619	3	1668.91	2.31793	54.4475	1
jgi	Pirin1 72394|mRNA:PIIN_01611	29.4369	12.21	1	9	9	9	647	70.5292	5.24951
	A2	Sequence	# PSMs	# Proteins	# Protein Groups	Protein Group Accessions	Modifications	ΔCn	q-Value	PEP	XCorr	Charge	MH+ [Da]	ΔM [ppm]	RT [min]	# Missed Cleavages
	High	YRQEDEAAAARISAK	1	1	1	jgi		0	0	1.171e-08	4.61241	3	1678.86	2.9459	20.3058	2
	High	KLEDAINETIK	1	1	1	jgi		0	0	6.447e-08	4.41145	2	1273.7	0.579274	40.0613	1
	High	WLDASQEASKEEYEEK	1	1	1	jgi		0	0	6.171e-07	4.20889	3	1941.87	1.06336	35.1023	1
	High	LEDAINETIK	1	1	1	jgi		0	0	0.0004333	3.15478	2	1145.61	0.430321	39.9959	0
	High	LADKFDAADK	1	1	1	jgi		0	0	5.892e-06	2.88614	2	1093.55	2.06098	22.6201	1
	High	ATAGDTHLGGEDFDNR	1	1	1	jgi		0	0	6.296e-05	2.84512	3	1675.74	2.69276	28.2491	0
	High	LADKFDAADKK	1	1	1	jgi		0	0	0.01678	2.64246	3	1221.65	1.85943	17.6862	2
	High	YRQEDEAAAAR	1	1	1	jgi		0	0	0.003907	2.34919	3	1279.6	-1.79461	12.8171	1
	High	SNRITITNDK	1	1	1	jgi		0	0.004	0.02227	2.3264	3	1161.62	2.03691	18.9536	1
jgi	Pirin1 79864|mRNA:PIIN_09051	22.7022	18.74	1	4	7	8	603	64.5525	6.43018
	A2	Sequence	# PSMs	# Proteins	# Protein Groups	Protein Group Accessions	Modifications	ΔCn	q-Value	PEP	XCorr	Charge	MH+ [Da]	ΔM [ppm]	RT [min]	# Missed Cleavages
	High	QSASGQVFNYK	1	1	1	jgi		0	0	0.005497	3.95671	2	1228.6	2.31731	33.6273	0
	High	AAWIQADTNRYSGK	1	1	1	jgi		0	0	0.009311	3.05532	3	1580.79	3.5193	35.9247	1
	High	IHDINYRYGFTEK	1	2	2	jgi		0	0	0.0001293	3.0224	3	1655.82	0.731063	37.3673	1
	High	YDTSVGPTSGSNVDAAR	1	1	1	jgi		0	0	1.179e-05	2.89908	2	1696.78	0.5272	29.0268	0
	High	ISVQDSSGTNNANFATPADGSSGQMR	1	2	2	jgi		0	0	7.205e-07	2.79781	2	2612.16	-2.67868	42.9259	0
	High	TFNFQNDNFGK	2	2	2	jgi		0	0	0.0001709	2.75887	2	1331.61	4.36022	51.7508	0
	High	GLGSGAVSGTYRDSTTVPSGc	1	1	1	jgi	C21(Carbamidomethyl)	0	0	2.4e-05	2.07698	2	2028.94	4.17675	39.8069	1
jgi	Pirin1 71181|mRNA:PIIN_00425	17.4105	13.45	1	2	5	6	617	66.1467	5.84619
	A2	Sequence	# PSMs	# Proteins	# Protein Groups	Protein Group Accessions	Modifications	ΔCn	q-Value	PEP	XCorr	Charge	MH+ [Da]	ΔM [ppm]	RT [min]	# Missed Cleavages
	High	GSTSATTQQSSSGQVFNYK	1	1	1	jgi		0	0	1.562e-07	3.94622	2	1977.92	0.839371	34.144	0
	High	IHDINYRYGFTEK	1	2	2	jgi		0	0	0.0001293	3.0224	3	1655.82	0.731063	37.3673	1
	High	ISVQDSSGTNNANFATPADGSSGQMR	1	2	2	jgi		0	0	7.205e-07	2.79781	2	2612.16	-2.67868	42.9259	0
	High	TFNFQNDNFGK	2	2	2	jgi		0	0	0.0001709	2.75887	2	1331.61	4.36022	51.7508	0
	High	SYPYSTSTSTNPYK	1	1	1	jgi		0	0	1.587e-05	2.75022	2	1595.72	0.64859	31.7113	0
jgi	Pirin1 80849|mRNA:PIIN_10033	15.0954	11.46	1	5	5	5	410	43.4022	5.64307
	A2	Sequence	# PSMs	# Proteins	# Protein Groups	Protein Group Accessions	Modifications	ΔCn	q-Value	PEP	XCorr	Charge	MH+ [Da]	ΔM [ppm]	RT [min]	# Missed Cleavages
	High	DGKYDLDFK	1	1	1	jgi		0	0	0.00177	3.38256	2	1100.53	1.67761	40.3799	1
	High	IGTETYHTLK	1	1	1	jgi		0	0	0.001918	3.12471	3	1162.61	2.28614	24.1484	0
	High	VQVVGDDLTVTNPER	1	1	1	jgi		0	0	7.056e-07	2.9332	2	1641.85	0.424524	51.4576	0
	High	IGLDVASSEFYK	1	1	1	jgi		0	0	0.009392	2.86807	2	1328.68	4.19161	66.1443	0
	High	IGTETYHTLKK	1	1	1	jgi		0	0	4.503e-05	2.78685	3	1290.71	1.87064	18.2675	1
jgi	Pirin1 79486|mRNA:PIIN_08676	12.2673	9.11	1	4	4	4	549	60.8619	6.31592
	A2	Sequence	# PSMs	# Proteins	# Protein Groups	Protein Group Accessions	Modifications	ΔCn	q-Value	PEP	XCorr	Charge	MH+ [Da]	ΔM [ppm]	RT [min]	# Missed Cleavages
	High	TFTTQETITNAETAK	1	1	1	jgi		0	0	3.229e-06	3.66663	2	1655.82	3.22696	38.4157	0
	High	ELGPNASEALIK	1	1	1	jgi		0	0	0.001217	2.89043	2	1241.67	1.05749	50.6151	0
	High	DLFAADPDRFKK	1	1	1	jgi		0	0.006	0.05345	2.99713	3	1422.74	2.34031	44.8983	2
	High	ALLEGAHEMDK	1	1	1	jgi		0	0.006	0.08474	2.71314	2	1213.59	1.37612	29.4259	0
jgi	Pirin1 76263|mRNA:PIIN_05458	11.7191	12.58	1	3	3	3	326	35.9278	5.8208
	A2	Sequence	# PSMs	# Proteins	# Protein Groups	Protein Group Accessions	Modifications	ΔCn	q-Value	PEP	XCorr	Charge	MH+ [Da]	ΔM [ppm]	RT [min]	# Missed Cleavages
	High	RLSAEAELSSSDKLEK	1	1	1	jgi		0	0	4.4333e-13	6.56274	3	1762.92	0.60317	31.3881	2
	High	DYQGDEDPGVQSVKK	1	1	1	jgi		0	0	4.607e-05	2.64494	3	1664.78	2.48583	21.4609	1
	High	LIDVAVEYGK	1	1	1	jgi		0	0	0.004314	2.51146	2	1106.61	1.14759	53.4374	0
jgi	Pirin1 79668|mRNA:PIIN_08857	10.7586	22.79	1	4	4	4	215	23.7332	5.46533
	A2	Sequence	# PSMs	# Proteins	# Protein Groups	Protein Group Accessions	Modifications	ΔCn	q-Value	PEP	XCorr	Charge	MH+ [Da]	ΔM [ppm]	RT [min]	# Missed Cleavages
	High	VGNTSMVVAK	1	1	1	jgi		0	0	0.0008652	3.00131	2	1005.54	-0.3232	25.8749	0
	High	NKKPGFIVATNSTGK	1	1	1	jgi		0	0	0.0008963	2.67585	3	1561.87	1.59119	25.1893	1
	High	VIPFATNTNKK	1	1	1	jgi		0	0	0.002464	2.56516	3	1232.7	2.79824	33.9591	1
	High	VQDVAIGLQPNPK	1	1	1	jgi		0	0	0.0008738	2.51624	2	1378.77	1.6874	47.8188	0
jgi	Pirin1 79489|mRNA:PIIN_08679	10.4299	5.1	1	3	3	3	647	68.6083	7.18115
	A2	Sequence	# PSMs	# Proteins	# Protein Groups	Protein Group Accessions	Modifications	ΔCn	q-Value	PEP	XCorr	Charge	MH+ [Da]	ΔM [ppm]	RT [min]	# Missed Cleavages
	High	ESAGGAQGGEYTLEEVAK	1	1	1	jgi		0	0	2.577e-07	3.69941	2	1795.84	1.81801	46.1748	0
	High	KESAGGAQGGEYTLEEVAK	1	1	1	jgi		0	0	7.906e-09	3.65964	3	1923.93	1.18276	38.5625	1
	High	HNTKDDcWVIVDGK	1	1	1	jgi	C7(Carbamidomethyl)	0	0	1.004e-05	3.07082	3	1686.79	0.829367	39.4017	1
jgi	Pirin1 75741|mRNA:PIIN_04932	10.2201	10.47	1	3	3	3	401	42.5507	6.65381
	A2	Sequence	# PSMs	# Proteins	# Protein Groups	Protein Group Accessions	Modifications	ΔCn	q-Value	PEP	XCorr	Charge	MH+ [Da]	ΔM [ppm]	RT [min]	# Missed Cleavages
	High	AVLATLSQANLK	1	1	1	jgi		0	0	7.891e-05	3.624	2	1228.73	4.35371	55.4131	0
	High	SSTGAAAANDLAAK	1	1	1	jgi		0	0	8.206e-05	3.2983	2	1247.63	2.47568	22.6539	0
	High	TIATAAPGTGGAITVK	1	1	1	jgi		0	0	2.262e-06	3.29777	2	1428.81	0.484868	42.7938	0
jgi	Pirin1 77242|mRNA:PIIN_06436	9.83313	17.03	1	3	3	3	229	24.6743	5.31299
	A2	Sequence	# PSMs	# Proteins	# Protein Groups	Protein Group Accessions	Modifications	ΔCn	q-Value	PEP	XCorr	Charge	MH+ [Da]	ΔM [ppm]	RT [min]	# Missed Cleavages
	High	ASQAWGAcVQQDGK	1	1	1	jgi	C8(Carbamidomethyl)	0	0	0.0002923	4.20725	2	1505.68	0.566237	29.9376	0
	High	ATGFSNAEEEQAGK	1	1	1	jgi		0	0	0.001874	3.1999	2	1438.65	2.73437	21.5037	0
	High	LITGQNPASAK	1	1	1	jgi		0	0	0.0007731	2.42598	2	1099.61	0.880824	23.3198	0
jgi	Pirin1 75938|mRNA:PIIN_05132	9.6191	22.67	1	2	2	3	150	16.6629	4.43701
	A2	Sequence	# PSMs	# Proteins	# Protein Groups	Protein Group Accessions	Modifications	ΔCn	q-Value	PEP	XCorr	Charge	MH+ [Da]	ΔM [ppm]	RT [min]	# Missed Cleavages
	High	EADTNGDGKIDYAEFVK	2	1	1	jgi		0	0	0.0008193	4.00161	3	1871.87	1.22118	51.6208	1
	High	EAFALFDKDGDGTITTK	1	1	1	jgi		0	0	1.052e-07	3.5406	2	1828.9	4.66045	62.1965	1
jgi	Pirin1 76933|mRNA:PIIN_06126	9.5807	6.42	1	3	3	3	654	71.1599	5.18604
	A2	Sequence	# PSMs	# Proteins	# Protein Groups	Protein Group Accessions	Modifications	ΔCn	q-Value	PEP	XCorr	Charge	MH+ [Da]	ΔM [ppm]	RT [min]	# Missed Cleavages
	High	SQIADQEGLGGKLETEDK	1	1	1	jgi		0	0	6.432e-07	3.56764	3	1917.94	1.30805	35.7145	1
	High	EAEEFASEDEAQRK	1	1	1	jgi		0	0	3.27e-06	3.41889	3	1638.73	1.8287	20.119	1
	High	SESITITNEK	1	1	1	jgi		0	0	0.003256	2.59416	2	1121.57	3.07222	27.9662	0
jgi	Pirin1 77373|mRNA:PIIN_06568	9.43437	7.45	1	2	2	3	416	43.1814	6.15088
	A2	Sequence	# PSMs	# Proteins	# Protein Groups	Protein Group Accessions	Modifications	ΔCn	q-Value	PEP	XCorr	Charge	MH+ [Da]	ΔM [ppm]	RT [min]	# Missed Cleavages
	High	IAGLTATSQTLGAATK	1	1	1	jgi		0	0	2.436e-07	3.81538	2	1503.84	3.84492	50.0938	0
	High	SFSLSYGDGSTVSGK	2	1	1	jgi		0	0	6.193e-06	3.32946	2	1491.7	1.29813	49.0114	0
jgi	Pirin1 73392|mRNA:PIIN_02595	8.88573	12.89	1	3	3	3	318	35.2672	6.39209
	A2	Sequence	# PSMs	# Proteins	# Protein Groups	Protein Group Accessions	Modifications	ΔCn	q-Value	PEP	XCorr	Charge	MH+ [Da]	ΔM [ppm]	RT [min]	# Missed Cleavages
	High	AGYRLLDGAGDYGNEK	1	1	1	jgi		0	0	3.314e-05	3.4262	3	1698.81	-0.790191	43.0523	1
	High	EAGEGLARAIK	1	1	1	jgi		0	0	3.51e-05	3.00532	2	1114.62	-1.15236	27.8564	1
	High	DGIVKREDVFITSK	1	1	1	jgi		0	0	0.0008313	2.45421	3	1606.88	-1.17955	42.185	2
jgi	Pirin1 75939|mRNA:PIIN_05133	8.79859	7.38	1	2	2	4	149	16.8449	4.28467
	A2	Sequence	# PSMs	# Proteins	# Protein Groups	Protein Group Accessions	Modifications	ΔCn	q-Value	PEP	XCorr	Charge	MH+ [Da]	ΔM [ppm]	RT [min]	# Missed Cleavages
	High	MKDTDSEEEIK	2	1	1	jgi		0	0	0.009576	2.37336	3	1324.6	2.32117	16.449	1
	High	mKDTDSEEEIK	1	1	1	jgi	M1(Oxidation)	0	0	0.0004858	2.24537	2	1340.59	-0.641619	14.1664	1
	High	DTDSEEEIK	1	1	1	jgi		0	0	0.006412	2.15568	2	1065.46	2.07001	17.5799	0
jgi	Pirin1 77418|mRNA:PIIN_06613	7.53509	5.67	1	2	2	3	353	36.4157	5.13525
	A2	Sequence	# PSMs	# Proteins	# Protein Groups	Protein Group Accessions	Modifications	ΔCn	q-Value	PEP	XCorr	Charge	MH+ [Da]	ΔM [ppm]	RT [min]	# Missed Cleavages
	High	TPDYIQVTGR	1	1	1	jgi		0	0	0.0002637	3.1114	2	1149.59	2.00887	40.4364	0
	High	GAITGVQFmK	1	1	1	jgi	M9(Oxidation)	0	0	0.01462	2.29544	2	1067.56	4.01259	40.8446	0
	High	GAITGVQFMK	1	1	1	jgi		0	0.006	0.02453	2.12825	2	1051.56	-2.27114	54.9537	0
jgi	Pirin1 80330|mRNA:PIIN_09515	7.51175	27.84	2	2	2	2	97	10.8631	11.1948
	A2	Sequence	# PSMs	# Proteins	# Protein Groups	Protein Group Accessions	Modifications	ΔCn	q-Value	PEP	XCorr	Charge	MH+ [Da]	ΔM [ppm]	RT [min]	# Missed Cleavages
	High	RISGLIYEETRGVLK	1	2	1	jgi		0	0	8.452e-07	3.98962	3	1733.99	1.3131	56.7359	2
	High	DNIQGITKPAIR	1	2	1	jgi		0	0	7.789e-05	3.52213	3	1325.76	1.28448	36.8771	0
jgi	Pirin1 73288|mRNA:PIIN_02492	7.34004	4.84	1	3	3	3	909	95.8097	6.62451
	A2	Sequence	# PSMs	# Proteins	# Protein Groups	Protein Group Accessions	Modifications	ΔCn	q-Value	PEP	XCorr	Charge	MH+ [Da]	ΔM [ppm]	RT [min]	# Missed Cleavages
	High	TIVADDAcKPLPADTPDLSK	1	1	1	jgi	C8(Carbamidomethyl)	0	0	2.082e-05	2.61996	3	2127.06	-0.711412	49.7093	0
	High	TVGGLASYEYNPR	1	1	1	jgi		0	0	0.001621	2.08653	2	1426.7	1.06409	45.9205	0
	High	IGVIDTGIDYK	1	1	1	jgi		0	0.006	0.02953	2.63354	2	1193.64	3.06939	56.9748	0
jgi	Pirin1 78179|mRNA:PIIN_07372	7.29662	23.26	1	2	2	3	129	13.962	5.24951
	A2	Sequence	# PSMs	# Proteins	# Protein Groups	Protein Group Accessions	Modifications	ΔCn	q-Value	PEP	XCorr	Charge	MH+ [Da]	ΔM [ppm]	RT [min]	# Missed Cleavages
	High	FLDEHPGGEEVIVAEAGK	1	1	1	jgi		0	0	0.0005732	2.80104	3	1896.94	3.72221	53.1524	0
	High	GmLVGTFAGSEK	1	1	1	jgi	M2(Oxidation)	0	0	0.002619	2.08092	2	1212.6	1.88533	40.0535	0
	High	GMLVGTFAGSEK	1	1	1	jgi		0	0.006	0.05323	2.41465	2	1196.6	2.55768	53.5766	0
jgi	Pirin1 76708|mRNA:PIIN_05901	7.20363	14.23	1	3	3	3	260	28.9169	6.7417
	A2	Sequence	# PSMs	# Proteins	# Protein Groups	Protein Group Accessions	Modifications	ΔCn	q-Value	PEP	XCorr	Charge	MH+ [Da]	ΔM [ppm]	RT [min]	# Missed Cleavages
	High	DADELEEETQGYTNLPK	1	1	1	jgi		0	0	2.147e-07	2.81574	2	1951.88	1.54059	56.5703	0
	High	TSTDAAYVPK	1	1	1	jgi		0	0	0.006922	2.01575	2	1052.53	4.31513	25.3796	0
	High	ELQTFVGLAK	1	1	1	jgi		0	0.006	0.04077	2.37215	2	1105.63	4.79316	61.0405	0
jgi	Pirin1 74910|mRNA:PIIN_04107	6.09172	4.48	1	2	2	2	491	53.7325	6.85889
	A2	Sequence	# PSMs	# Proteins	# Protein Groups	Protein Group Accessions	Modifications	ΔCn	q-Value	PEP	XCorr	Charge	MH+ [Da]	ΔM [ppm]	RT [min]	# Missed Cleavages
	High	FNDDDGQPIVTK	1	1	1	jgi		0	0	0.004379	3.34363	2	1348.64	0.623031	31.3136	0
	High	AGSAVDDFIK	1	1	1	jgi		0	0	0.0007679	2.74809	2	1022.52	1.67734	48.7737	0
jgi	Pirin1 80898|mRNA:PIIN_10082	6.00173	3.44	1	2	2	2	726	80.2934	6.07471
	A2	Sequence	# PSMs	# Proteins	# Protein Groups	Protein Group Accessions	Modifications	ΔCn	q-Value	PEP	XCorr	Charge	MH+ [Da]	ΔM [ppm]	RT [min]	# Missed Cleavages
	High	RTSYSSDFELHK	1	1	1	jgi		0	0	0.004833	3.71255	3	1469.7	0.621346	28.5032	1
	High	TVVNGRQDAFSQK	1	1	1	jgi		0	0	0.002797	2.28918	3	1449.75	1.66965	21.387	1
jgi	Pirin1 78759|mRNA:PIIN_07952	5.82477	9.09	1	2	2	2	374	37.5174	4.53857
	A2	Sequence	# PSMs	# Proteins	# Protein Groups	Protein Group Accessions	Modifications	ΔCn	q-Value	PEP	XCorr	Charge	MH+ [Da]	ΔM [ppm]	RT [min]	# Missed Cleavages
	High	NPEIAAIQQHQDPASANAAAINK	1	1	1	jgi		0	0	0.0007624	3.13575	3	2372.21	4.08522	42.0237	0
	High	QIASIGGDPLK	1	1	1	jgi		0	0	0.01793	2.68902	2	1098.62	1.10452	47.7608	0
jgi	Pirin1 75058|mRNA:PIIN_04255	5.79711	6.77	1	2	2	2	325	34.3387	5.79541
	A2	Sequence	# PSMs	# Proteins	# Protein Groups	Protein Group Accessions	Modifications	ΔCn	q-Value	PEP	XCorr	Charge	MH+ [Da]	ΔM [ppm]	RT [min]	# Missed Cleavages
	High	NNFAVEALGVK	1	1	1	jgi		0	0	0.0004473	2.95256	2	1161.63	1.22401	60.0023	0
	High	LATSELGPAAK	1	1	1	jgi		0	0.006	0.08643	2.84455	2	1057.59	0.858536	31.4333	0
jgi	Pirin1 75706|mRNA:PIIN_04899	5.70766	4.68	1	2	2	2	470	50.8027	6.0874
	A2	Sequence	# PSMs	# Proteins	# Protein Groups	Protein Group Accessions	Modifications	ΔCn	q-Value	PEP	XCorr	Charge	MH+ [Da]	ΔM [ppm]	RT [min]	# Missed Cleavages
	High	TIDVINPTSGK	1	1	1	jgi		0	0	0.002964	2.35168	2	1144.62	2.25348	42.5781	0
	High	DVDVAVATAHK	1	1	1	jgi		0	0.006	0.02607	3.35598	2	1125.59	4.09448	27.0993	0
jgi	Pirin1 75740|mRNA:PIIN_04931	5.66281	6.41	1	2	2	2	468	49.3031	6.29053
	A2	Sequence	# PSMs	# Proteins	# Protein Groups	Protein Group Accessions	Modifications	ΔCn	q-Value	PEP	XCorr	Charge	MH+ [Da]	ΔM [ppm]	RT [min]	# Missed Cleavages
	High	TIASAAPGTGGAITVK	1	1	1	jgi		0	0	0.002922	3.14713	2	1414.79	1.45644	41.1451	0
	High	SSTGAASANDLAAK	1	1	1	jgi		0	0	0.0001767	2.51568	2	1263.62	1.06265	20.0116	0
jgi	Pirin1 75492|mRNA:PIIN_04685	5.32479	5.61	1	2	2	2	428	46.1091	6.69775
	A2	Sequence	# PSMs	# Proteins	# Protein Groups	Protein Group Accessions	Modifications	ΔCn	q-Value	PEP	XCorr	Charge	MH+ [Da]	ΔM [ppm]	RT [min]	# Missed Cleavages
	High	ALAAmVSAQELR	1	1	1	jgi	M5(Oxidation)	0	0	0.009041	2.77653	2	1275.67	-0.264559	43.196	0
	High	AYVPTASVRSTK	1	1	1	jgi		0	0	0.007336	2.54826	3	1279.7	-1.32503	24.6941	1
jgi	Pirin1 72180|mRNA:PIIN_01401	5.269	1.9	1	2	2	2	683	77.7932	8.51416
	A2	Sequence	# PSMs	# Proteins	# Protein Groups	Protein Group Accessions	Modifications	ΔCn	q-Value	PEP	XCorr	Charge	MH+ [Da]	ΔM [ppm]	RT [min]	# Missed Cleavages
	High	DHASAEEIESAKK	1	1	1	jgi		0	0.006	0.06982	2.69464	3	1414.67	-4.2419	14.5495	1
	High	DHASAEEIESAK	1	1	1	jgi		0	0.006	0.07735	2.57437	3	1286.59	1.71587	17.897	0
jgi	Pirin1 76045|mRNA:PIIN_05242	5.16309	2.92	1	2	2	2	342	36.3326	6.85889
	A2	Sequence	# PSMs	# Proteins	# Protein Groups	Protein Group Accessions	Modifications	ΔCn	q-Value	PEP	XCorr	Charge	MH+ [Da]	ΔM [ppm]	RT [min]	# Missed Cleavages
	High	KATVLSHFSK	1	1	1	jgi		0	0.006	0.03553	2.85337	3	1117.64	0.670491	23.4431	1
	High	ATVLSHFSK	1	1	1	jgi		0	0.006	0.02635	2.30972	2	989.54	-1.54285	30.6197	0
jgi	Pirin1 77483|mRNA:PIIN_06679	5.12532	5.01	1	2	2	2	599	63.9209	6.27783
	A2	Sequence	# PSMs	# Proteins	# Protein Groups	Protein Group Accessions	Modifications	ΔCn	q-Value	PEP	XCorr	Charge	MH+ [Da]	ΔM [ppm]	RT [min]	# Missed Cleavages
	High	IDNFVGHVAR	1	1	1	jgi		0	0	0.0127	2.91086	3	1127.6	-0.239196	34.1168	0
	High	IQQVSNPSGTVSTGGLGEPK	1	1	1	jgi		0	0	0.0002356	2.21445	2	1956.01	1.99306	40.4896	0
jgi	Pirin1 73735|mRNA:PIIN_02932	5.01046	4.91	1	2	2	2	509	56.1946	5.09717
	A2	Sequence	# PSMs	# Proteins	# Protein Groups	Protein Group Accessions	Modifications	ΔCn	q-Value	PEP	XCorr	Charge	MH+ [Da]	ΔM [ppm]	RT [min]	# Missed Cleavages
	High	NLAPQYEEAATTLK	1	1	1	jgi		0	0	1.467e-05	2.66335	2	1548.79	0.855083	49.4422	0
	High	EFDQVVFDESK	1	1	1	jgi		0	0	0.0005199	2.34712	2	1342.62	1.58826	54.6504	0
jgi	Pirin1 77271|mRNA:PIIN_06466	4.94997	7.48	1	2	2	2	294	31.4252	9.15869
	A2	Sequence	# PSMs	# Proteins	# Protein Groups	Protein Group Accessions	Modifications	ΔCn	q-Value	PEP	XCorr	Charge	MH+ [Da]	ΔM [ppm]	RT [min]	# Missed Cleavages
	High	AAFGVAIDTHK	1	1	1	jgi		0	0	0.0003307	2.22531	2	1129.6	-2.11354	40.0883	0
	High	SGAIAGDLEAK	1	1	1	jgi		0	0.006	0.08021	2.72466	2	1031.54	3.74751	31.0367	0
jgi	Pirin1 71392|mRNA:PIIN_00628	4.85258	2.96	1	2	2	2	912	103.456	5.77002
	A2	Sequence	# PSMs	# Proteins	# Protein Groups	Protein Group Accessions	Modifications	ΔCn	q-Value	PEP	XCorr	Charge	MH+ [Da]	ΔM [ppm]	RT [min]	# Missed Cleavages
	High	TTAYLIDEEK	1	1	1	jgi		0	0	0.001531	2.28502	2	1182.59	4.75964	39.888	0
	High	TLAIGQAAGAEAPEVIK	1	1	1	jgi		0	0.006	0.04243	2.56756	2	1638.9	-1.8839	60.6335	0
jgi	Pirin1 76364|mRNA:PIIN_05558	4.8511	7.84	1	2	2	2	268	29.5364	7.54736
	A2	Sequence	# PSMs	# Proteins	# Protein Groups	Protein Group Accessions	Modifications	ΔCn	q-Value	PEP	XCorr	Charge	MH+ [Da]	ΔM [ppm]	RT [min]	# Missed Cleavages
	High	VVLIGDSGVGK	1	1	1	jgi		0	0	0.003869	2.67471	2	1043.61	1.11543	46.1047	0
	High	STIGVEFATR	1	1	1	jgi		0	0	0.01046	2.17638	2	1080.57	1.20163	48.9441	0
jgi	Pirin1 76985|mRNA:PIIN_06177	4.82211	4.49	1	2	2	2	423	47.5032	6.37939
	A2	Sequence	# PSMs	# Proteins	# Protein Groups	Protein Group Accessions	Modifications	ΔCn	q-Value	PEP	XCorr	Charge	MH+ [Da]	ΔM [ppm]	RT [min]	# Missed Cleavages
	High	AKHPLDELPK	1	1	1	jgi		0	0	0.0002114	2.70223	3	1147.65	0.847463	26.9098	1
	High	STFNLEDWK	1	1	1	jgi		0	0	0.01466	2.11989	2	1139.54	1.91018	63.7137	0
jgi	Pirin1 72660|mRNA:PIIN_01866	4.66252	6.82	1	2	2	2	396	41.4018	5.10986
	A2	Sequence	# PSMs	# Proteins	# Protein Groups	Protein Group Accessions	Modifications	ΔCn	q-Value	PEP	XCorr	Charge	MH+ [Da]	ΔM [ppm]	RT [min]	# Missed Cleavages
	High	AEPAPTVETVSDPIPVK	1	1	1	jgi		0	0	5.843e-05	2.33739	2	1749.93	0.725147	60.3612	0
	High	SNDGFSVVVK	1	1	1	jgi		0	0	0.003015	2.32512	2	1051.54	0.131698	45.636	0
jgi	Pirin1 81455|mRNA:PIIN_10625	4.57963	6.02	1	2	2	2	349	37.6861	5.8335
	A2	Sequence	# PSMs	# Proteins	# Protein Groups	Protein Group Accessions	Modifications	ΔCn	q-Value	PEP	XCorr	Charge	MH+ [Da]	ΔM [ppm]	RT [min]	# Missed Cleavages
	High	AINDLAPTVK	1	1	1	jgi		0	0	0.005072	2.47752	2	1041.6	3.49509	41.7882	0
	High	EITGPAVGSTK	1	1	1	jgi		0	0	0.01164	2.1021	2	1059.57	0.730443	25.7249	0
jgi	Pirin1 71172|mRNA:PIIN_00416	4.42061	5.12	1	2	2	2	430	46.9718	6.27783
	A2	Sequence	# PSMs	# Proteins	# Protein Groups	Protein Group Accessions	Modifications	ΔCn	q-Value	PEP	XCorr	Charge	MH+ [Da]	ΔM [ppm]	RT [min]	# Missed Cleavages
	High	IPAINVNDSVTK	1	1	1	jgi		0	0	0.001834	2.12741	2	1270.7	1.18553	47.7229	0
	High	RATDVMLAGK	1	1	1	jgi		0	0.004	0.02064	2.2932	2	1061.58	3.73316	24.5111	1

## Sheet: S1 10 dpi
Accession	Description	Score	Coverage	# Proteins	# Unique Peptides	# Peptides	# PSMs	# AAs	MW [kDa]	calc. pI
jgi	Pirin1 74136|mRNA:PIIN_03333	34.3329	33.85	4	2	2	10	195	21.9667	6.60986
jgi	Pirin1 75741|mRNA:PIIN_04932	13.5026	12.97	1	4	4	4	401	42.5507	6.65381
jgi	Pirin1 71782|mRNA:PIIN_01005	12.3416	8.12	1	3	3	4	579	62.6656	5.51611
jgi	Pirin1 75939|mRNA:PIIN_05133	11.2757	15.44	1	3	3	4	149	16.8449	4.28467
jgi	Pirin1 77242|mRNA:PIIN_06436	8.93357	17.03	1	3	3	3	229	24.6743	5.31299
jgi	Pirin1 77483|mRNA:PIIN_06679	7.28097	4.51	1	2	2	2	599	63.9209	6.27783
jgi	Pirin1 76045|mRNA:PIIN_05242	7.1703	9.65	1	2	2	3	342	36.3326	6.85889
jgi	Pirin1 79254|mRNA:PIIN_08445	7.1508	16.86	1	2	2	2	172	18.8067	4.90674
jgi	Pirin1 76708|mRNA:PIIN_05901	7.1103	14.62	1	3	3	3	260	28.9169	6.7417
jgi	Pirin1 73392|mRNA:PIIN_02595	7.07215	9.12	1	3	3	3	318	35.2672	6.39209
jgi	Pirin1 79864|mRNA:PIIN_09051	6.72454	4.31	1	2	2	2	603	64.5525	6.43018
jgi	Pirin1 75749|mRNA:PIIN_04941	6.26657	5.91	1	2	2	2	406	42.7427	6.72705
jgi	Pirin1 73288|mRNA:PIIN_02492	5.79753	2.64	1	2	2	2	909	95.8097	6.62451
jgi	Pirin1 73990|mRNA:PIIN_03186	5.77752	5.21	1	2	2	2	384	40.7457	5.56689
jgi	Pirin1 71181|mRNA:PIIN_00425	5.29404	3.73	1	2	2	2	617	66.1467	5.84619
jgi	Pirin1 78448|mRNA:PIIN_07640	5.17063	2.14	1	2	2	2	889	98.8392	7.32764
jgi	Pirin1 80898|mRNA:PIIN_10082	4.79932	2.75	1	2	2	2	726	80.2934	6.07471
jgi	Pirin1 73839|mRNA:PIIN_03036	4.40911	6.03	1	2	2	2	315	34.0588	9.86182

## Sheet: S2 10dpi
Accession	Description	Score	Coverage	# Proteins	# Unique Peptides	# Peptides	# PSMs	# AAs	MW [kDa]	calc. pI
jgi	Pirin1 75068|mRNA:PIIN_04265	65.3234	77.03	4	5	5	21	222	25.0464	6.39209
	A2	Sequence	# PSMs	# Proteins	# Protein Groups	Protein Group Accessions	Modifications	ΔCn	q-Value	PEP	XCorr	Charge	MH+ [Da]	ΔM [ppm]	RT [min]	# Missed Cleavages
	High	TITLEVESSDTIDNVK	5	4	1	jgi		0	0	1.222e-07	5.01399	2	1763.9	2.86434	73.8101	0
	High	ESTLHLVLRLR	4	4	1	jgi		0	0	0.009203	3.35335	4	1336.81	1.77214	106.415	1
	High	EGIPPDQQRLIFAGK	6	4	1	jgi		0	0	0.001504	3.29243	3	1668.91	3.19565	85.9211	1
	High	ESTLHLVLR	5	4	1	jgi		0	0	0.002291	3.10632	2	1067.63	4.88267	90.4119	0
	High	QLEDGRTLSDYNIQK	1	4	1	jgi		0	0	0.003407	2.7169	3	1779.89	0.717946	68.2897	1
jgi	Pirin1 79864|mRNA:PIIN_09051	52.4839	18.24	1	5	7	16	603	64.5525	6.43018
	A2	Sequence	# PSMs	# Proteins	# Protein Groups	Protein Group Accessions	Modifications	ΔCn	q-Value	PEP	XCorr	Charge	MH+ [Da]	ΔM [ppm]	RT [min]	# Missed Cleavages
	High	GIRNYPYSTSTSVNPLK	3	1	1	jgi		0	0	1.306e-06	5.19778	3	1896.99	2.49231	82.8028	1
	High	QSASGQVFNYK	1	1	1	jgi		0	0	4.544e-06	4.11281	2	1228.6	0.230804	35.6378	0
	High	IHDINYRYGFTEK	3	2	2	jgi		0	0	5.54e-07	4.09175	3	1655.82	2.27922	89.2817	1
	High	DSSVPDFVLGVWVYNNSK	1	1	1	jgi		0	0	3.866e-07	3.68146	2	2026	2.66862	118.15	0
	High	AAWIQADTNRYSGK	3	1	1	jgi		0	0	1.816e-06	3.3218	3	1580.78	-0.766482	38.4357	1
	High	TFNFQNDNFGK	4	2	2	jgi		0	0	0.002317	3.07148	2	1331.6	-1.14007	68.4101	0
	High	YDTSVGPTSGSNVDAARVNAFFIANK	1	1	1	jgi		0	0.005	0.05892	2.28765	3	2701.33	2.19136	95.4248	1
jgi	Pirin1 77373|mRNA:PIIN_06568	37.9579	7.45	1	2	2	10	416	43.1814	6.15088
	A2	Sequence	# PSMs	# Proteins	# Protein Groups	Protein Group Accessions	Modifications	ΔCn	q-Value	PEP	XCorr	Charge	MH+ [Da]	ΔM [ppm]	RT [min]	# Missed Cleavages
	High	IAGLTATSQTLGAATK	4	1	1	jgi		0	0	4.696e-08	4.968	2	1503.84	1.89679	66.0151	0
	High	SFSLSYGDGSTVSGK	6	1	1	jgi		0	0	1.01e-06	4.14435	2	1491.7	0.725297	63.5414	0
jgi	Pirin1 71181|mRNA:PIIN_00425	31.6423	13.78	1	3	5	11	617	66.1467	5.84619
	A2	Sequence	# PSMs	# Proteins	# Protein Groups	Protein Group Accessions	Modifications	ΔCn	q-Value	PEP	XCorr	Charge	MH+ [Da]	ΔM [ppm]	RT [min]	# Missed Cleavages
	High	IHDINYRYGFTEK	3	2	2	jgi		0	0	5.54e-07	4.09175	3	1655.82	2.27922	89.2817	1
	High	GIRSYPYSTSTSTNPYK	2	1	1	jgi		0	0	2.436e-06	3.32547	3	1921.93	2.72537	69.6031	1
	High	TFNFQNDNFGK	4	2	2	jgi		0	0	0.002317	3.07148	2	1331.6	-1.14007	68.4101	0
	High	YDTSVGPTSGQNVDAARVNAFFISNK	1	1	1	jgi		0	0	0.0009716	2.32387	3	2758.35	2	93.7757	1
	High	DSSVPDWVLGVWVYNNPK	1	1	1	jgi		0	0	0.0004009	2.13122	2	2075.02	0.182137	119.785	0
jgi	Pirin1 76263|mRNA:PIIN_05458	27.4645	35.58	1	7	7	10	326	35.9278	5.8208
	A2	Sequence	# PSMs	# Proteins	# Protein Groups	Protein Group Accessions	Modifications	ΔCn	q-Value	PEP	XCorr	Charge	MH+ [Da]	ΔM [ppm]	RT [min]	# Missed Cleavages
	High	GGDIDAQASAALDRLLVEFGK	1	1	1	jgi		0	0	6.357e-08	3.52675	3	2146.12	1.35835	128.556	1
	High	HLIELYQSLGIPK	3	1	1	jgi		0	0	4.149e-05	3.24378	2	1510.87	2.01939	106.142	0
	High	RLSAEAELSSSDKLEK	1	1	1	jgi		0	0	2.661e-05	3.1296	3	1762.93	4.75775	84.0876	2
	High	ALAGVDFLTISPNLLEELK	1	1	1	jgi		0	0	0.0006226	3.07118	2	2043.14	3.24363	133.832	0
	High	LIDVAVEYGK	2	1	1	jgi		0	0	0.0004495	2.50532	2	1106.61	2.14038	70.176	0
	High	DYQGDEDPGVQSVKK	1	1	1	jgi		0	0	0.01832	2.26307	3	1664.78	2.7058	22.6127	1
	High	EILAIIPGRVSTEVDARLSFDK	1	1	1	jgi		0	0.003	0.03202	2.72092	3	2429.34	1.54026	116.308	2
jgi	Pirin1 73755|mRNA:PIIN_02952	23.4489	15.92	1	4	4	7	289	30.2031	6.62451
	A2	Sequence	# PSMs	# Proteins	# Protein Groups	Protein Group Accessions	Modifications	ΔCn	q-Value	PEP	XCorr	Charge	MH+ [Da]	ΔM [ppm]	RT [min]	# Missed Cleavages
	High	AGNIQVYWHVIYK	4	1	1	jgi		0	0	3.428e-07	4.60415	3	1590.85	3.71227	102.148	0
	High	TLNANWFNYANYGNSYQTAMK	1	1	1	jgi		0	0	4.808e-08	3.20343	2	2471.11	1.94145	94.8214	0
	High	TLNANWFNYANYGNSYQTAMKK	1	1	1	jgi		0	0	6.76e-08	3.14694	3	2599.21	1.2773	99.0918	1
	High	ATSQSATYRGI	1	1	1	jgi		0	0.003	0.04115	3.09587	2	1154.58	1.85315	29.0314	1
jgi	Pirin1 80849|mRNA:PIIN_10033	17.2736	18.05	1	4	4	6	410	43.4022	5.64307
	A2	Sequence	# PSMs	# Proteins	# Protein Groups	Protein Group Accessions	Modifications	ΔCn	q-Value	PEP	XCorr	Charge	MH+ [Da]	ΔM [ppm]	RT [min]	# Missed Cleavages
	High	LGANAILGVSIAVAEAGAAESGLPLYAYLAK	1	1	1	jgi		0	0	7.047e-09	3.96625	3	2973.64	3.13081	136.542	0
	High	IGLDVASSEFYK	2	1	1	jgi		0	0	1.683e-05	3.3702	2	1328.68	1.89478	83.5719	0
	High	NVNETIAPALIDSGLSVTQQK	2	1	1	jgi		0	0	3.511e-06	2.83047	2	2198.18	4.73306	94.4377	0
	High	IGTETYHTLK	1	1	1	jgi		0	0	9.497e-05	2.28456	2	1162.61	1.03774	25.959	0
jgi	Pirin1 75741|mRNA:PIIN_04932	16.731	18.2	1	5	5	6	401	42.5507	6.65381
	A2	Sequence	# PSMs	# Proteins	# Protein Groups	Protein Group Accessions	Modifications	ΔCn	q-Value	PEP	XCorr	Charge	MH+ [Da]	ΔM [ppm]	RT [min]	# Missed Cleavages
	High	AVLATLSQANLK	2	1	1	jgi		0	0	5.063e-05	3.69884	2	1228.73	1.7707	75.1692	0
	High	NDLAILTAYNNRYYR	1	1	1	jgi		0	0	0.007014	2.73512	3	1859.94	1.57688	96.3661	1
	High	TLVTTYLSNIGISSSK	1	1	1	jgi		0	0	1.514e-05	2.65832	2	1683.92	3.50225	97.7161	0
	High	TIATAAPGTGGAITVK	1	1	1	jgi		0	0	2.915e-05	2.56501	2	1428.81	1.93726	44.8987	0
	High	TFTNSFTMPSVIAR	1	1	1	jgi		0	0	0.003416	2.04563	2	1571.79	1.88465	95.0477	0
jgi	Pirin1 80330|mRNA:PIIN_09515	11.2145	27.84	2	2	2	3	97	10.8631	11.1948
	A2	Sequence	# PSMs	# Proteins	# Protein Groups	Protein Group Accessions	Modifications	ΔCn	q-Value	PEP	XCorr	Charge	MH+ [Da]	ΔM [ppm]	RT [min]	# Missed Cleavages
	High	RISGLIYEETRGVLK	2	2	1	jgi		0	0	6.08246e-12	5.85332	3	1734	2.79147	105.814	2
	High	DNIQGITKPAIR	1	2	1	jgi		0	0	0.0003305	2.67628	3	1325.76	2.11317	39.2007	0
jgi	Pirin1 77066|mRNA:PIIN_06258	11.1537	11.72	1	3	3	4	367	38.7002	6.87354
	A2	Sequence	# PSMs	# Proteins	# Protein Groups	Protein Group Accessions	Modifications	ΔCn	q-Value	PEP	XCorr	Charge	MH+ [Da]	ΔM [ppm]	RT [min]	# Missed Cleavages
	High	ARVScSTSSSSSFISASYTEGK	1	1	1	jgi	C5(Carbamidomethyl)	0	0	5.986e-06	3.35838	3	2299.06	2.65439	72.3239	1
	High	SLASLAANYISSRGTSDSLFR	1	1	1	jgi		0	0	2.836e-05	3.01721	3	2216.13	1.86292	115.159	1
	High	SLASLAANYISSR	2	1	1	jgi		0	0	3.106e-05	2.61897	2	1352.72	3.47737	93.9934	0
jgi	Pirin1 71900|mRNA:PIIN_01126	10.3808	9.35	3	2	2	4	139	15.7689	11.3999
	A2	Sequence	# PSMs	# Proteins	# Protein Groups	Protein Group Accessions	Modifications	ΔCn	q-Value	PEP	XCorr	Charge	MH+ [Da]	ΔM [ppm]	RT [min]	# Missed Cleavages
	High	STELLIRKLPFQR	1	3	1	jgi		0	0	0.0004446	3.82193	3	1600.96	3.38805	105.789	2
	High	STELLIRK	3	3	1	jgi		0	0.005	0.05994	2.33254	2	959.59	1.37348	73.8736	1
jgi	Pirin1 73392|mRNA:PIIN_02595	9.84372	10.06	1	2	2	3	318	35.2672	6.39209
	A2	Sequence	# PSMs	# Proteins	# Protein Groups	Protein Group Accessions	Modifications	ΔCn	q-Value	PEP	XCorr	Charge	MH+ [Da]	ΔM [ppm]	RT [min]	# Missed Cleavages
	High	IPRPQTADAVYNALK	2	1	1	jgi		0	0	1.683e-08	3.89667	3	1656.91	2.89934	87.3848	0
	High	DIGVSNFNGSLLLDVLR	1	1	1	jgi		0	0	5.623e-07	3.64191	2	1831.99	-0.772677	128.622	0
jgi	Pirin1 74786|mRNA:PIIN_03984	9.40291	10.7	1	4	4	4	561	61.2252	6.0874
	A2	Sequence	# PSMs	# Proteins	# Protein Groups	Protein Group Accessions	Modifications	ΔCn	q-Value	PEP	XCorr	Charge	MH+ [Da]	ΔM [ppm]	RT [min]	# Missed Cleavages
	High	GLIEVALVLSK	1	1	1	jgi		0	0	0.0003824	2.5583	2	1141.72	1.93548	118.621	0
	High	TIVVGGDGRFFNTEAIQTILK	1	1	1	jgi		0	0	0.000753	2.51305	3	2279.24	-0.234513	117.465	1
	High	GVEVFEVPTGWK	1	1	1	jgi		0	0	0.008798	2.30887	2	1347.7	3.88162	95.5109	0
	High	YNMSNGGPAPEAVTEK	1	1	1	jgi		0	0	4.873e-05	2.02269	2	1664.76	1.05733	35.8091	0
jgi	Pirin1 75740|mRNA:PIIN_04931	9.29183	8.97	1	3	3	3	468	49.3031	6.29053
	A2	Sequence	# PSMs	# Proteins	# Protein Groups	Protein Group Accessions	Modifications	ΔCn	q-Value	PEP	XCorr	Charge	MH+ [Da]	ΔM [ppm]	RT [min]	# Missed Cleavages
	High	TLINAYLTNIGIAESK	1	1	1	jgi		0	0	6.771e-07	3.90402	2	1720.95	2.98166	103.357	0
	High	AIISTLSIDNLK	1	1	1	jgi		0	0	1.829e-05	3.29527	2	1287.75	1.5939	92.0114	0
	High	SSTGAASANDLAAK	1	1	1	jgi		0	0	0.002048	2.09255	2	1263.62	1.15925	21.1907	0
jgi	Pirin1 75749|mRNA:PIIN_04941	8.91118	6.65	1	2	2	3	406	42.7427	6.72705
	A2	Sequence	# PSMs	# Proteins	# Protein Groups	Protein Group Accessions	Modifications	ΔCn	q-Value	PEP	XCorr	Charge	MH+ [Da]	ΔM [ppm]	RT [min]	# Missed Cleavages
	High	QAQVKPVIATLSQANLK	2	1	1	jgi		0	0	9.232e-06	3.34614	3	1809.06	2.50717	92.0438	0
	High	TDLSSLTAYK	1	1	1	jgi		0	0	0.001254	2.45789	2	1098.57	1.14333	50.8075	0
jgi	Pirin1 71782|mRNA:PIIN_01005	8.8301	4.15	1	2	2	3	579	62.6656	5.51611
	A2	Sequence	# PSMs	# Proteins	# Protein Groups	Protein Group Accessions	Modifications	ΔCn	q-Value	PEP	XCorr	Charge	MH+ [Da]	ΔM [ppm]	RT [min]	# Missed Cleavages
	High	HQLGIIGVITPDTK	2	1	1	jgi		0	0	1.369e-05	3.7559	3	1491.85	-3.4097	100.655	0
	High	MNIAFDASGK	1	1	1	jgi		0	0	0.00176	2.14468	2	1053.5	0.968985	48.7381	0
jgi	Pirin1 76245|mRNA:PIIN_05440	8.63623	10.62	1	3	3	3	471	51.7305	6.66846
	A2	Sequence	# PSMs	# Proteins	# Protein Groups	Protein Group Accessions	Modifications	ΔCn	q-Value	PEP	XCorr	Charge	MH+ [Da]	ΔM [ppm]	RT [min]	# Missed Cleavages
	High	QGEPVTVHFNTGEK	1	1	1	jgi		0	0	0.0001417	3.06938	3	1542.76	1.88121	38.5952	0
	High	VVGLHMVGAGSDEALQGFSVAVK	1	1	1	jgi		0	0	2.638e-06	2.98836	3	2271.18	0.573465	105.051	0
	High	ALLTPVAIAAGRR	1	1	1	jgi		0	0	0.0002405	2.57849	3	1308.81	0.923913	98.0359	1
jgi	Pirin1 72394|mRNA:PIIN_01611	7.91858	5.72	1	3	3	3	647	70.5292	5.24951
	A2	Sequence	# PSMs	# Proteins	# Protein Groups	Protein Group Accessions	Modifications	ΔCn	q-Value	PEP	XCorr	Charge	MH+ [Da]	ΔM [ppm]	RT [min]	# Missed Cleavages
	High	KLEDAINETIK	1	1	1	jgi		0	0	2.19e-05	2.82878	2	1273.7	1.44183	75.0875	1
	High	SNRITITNDK	1	1	1	jgi		0	0	0.002171	2.80852	3	1161.62	0.933509	20.5663	1
	High	IINEPTAAAIAYGLDK	1	1	1	jgi		0	0	2.335e-05	2.28129	2	1659.9	0.0855722	87.694	0
jgi	Pirin1 79486|mRNA:PIIN_08676	7.77401	6.74	1	3	3	3	549	60.8619	6.31592
	A2	Sequence	# PSMs	# Proteins	# Protein Groups	Protein Group Accessions	Modifications	ΔCn	q-Value	PEP	XCorr	Charge	MH+ [Da]	ΔM [ppm]	RT [min]	# Missed Cleavages
	High	HFVALSTNTK	1	1	1	jgi		0	0	6.309e-05	2.93877	2	1117.6	2.57835	31.4766	0
	High	TFTTQETITNAETAK	1	1	1	jgi		0	0	0.0001976	2.46373	2	1655.81	1.60507	40.3233	0
	High	DLFAADPDRFKK	1	1	1	jgi		0	0	0.01115	2.3715	3	1422.74	2.40466	89.5441	2
jgi	Pirin1 77418|mRNA:PIIN_06613	7.59911	5.67	1	2	2	3	353	36.4157	5.13525
	A2	Sequence	# PSMs	# Proteins	# Protein Groups	Protein Group Accessions	Modifications	ΔCn	q-Value	PEP	XCorr	Charge	MH+ [Da]	ΔM [ppm]	RT [min]	# Missed Cleavages
	High	GAITGVQFMK	1	1	1	jgi		0	0	0.003471	2.89633	2	1051.56	1.90792	75.1554	0
	High	TPDYIQVTGR	1	1	1	jgi		0	0	0.0002477	2.53283	2	1149.59	3.38928	42.4238	0
	High	GAITGVQFmK	1	1	1	jgi	M9(Oxidation)	0	0	0.007588	2.16995	2	1067.56	1.38266	43.1656	0
jgi	Pirin1 72913|mRNA:PIIN_02117	7.49294	6.8	1	2	2	3	338	36.1865	7.09326
	A2	Sequence	# PSMs	# Proteins	# Protein Groups	Protein Group Accessions	Modifications	ΔCn	q-Value	PEP	XCorr	Charge	MH+ [Da]	ΔM [ppm]	RT [min]	# Missed Cleavages
	High	RVVDLIAFMASK	1	1	1	jgi		0	0	2.051e-05	2.81014	2	1349.76	0.710636	117.755	1
	High	AGISLNNNFVK	2	1	1	jgi		0	0	0.002114	2.47217	2	1176.64	2.74269	72.7297	0
jgi	Pirin1 74910|mRNA:PIIN_04107	6.19763	6.52	1	2	2	2	491	53.7325	6.85889
	A2	Sequence	# PSMs	# Proteins	# Protein Groups	Protein Group Accessions	Modifications	ΔCn	q-Value	PEP	XCorr	Charge	MH+ [Da]	ΔM [ppm]	RT [min]	# Missed Cleavages
	High	GVLDSFLIEITANILK	1	1	1	jgi		0	0	3.529e-09	3.82622	2	1746.01	1.37368	139.372	0
	High	IISYTQGFILFRQAAK	1	1	1	jgi		0	0	0.0002753	2.37141	3	1856.05	2.03376	113.771	1
jgi	Pirin1 75213|mRNA:PIIN_04409	5.72537	6.53	1	2	2	2	398	39.9805	4.58936
	A2	Sequence	# PSMs	# Proteins	# Protein Groups	Protein Group Accessions	Modifications	ΔCn	q-Value	PEP	XCorr	Charge	MH+ [Da]	ΔM [ppm]	RT [min]	# Missed Cleavages
	High	NFLAAAATILTVEAR	1	1	1	jgi		0	0	1.056e-08	3.08759	2	1560.87	-1.37055	129.311	0
	High	AVSAATVTVLK	1	1	1	jgi		0	0	0.0008569	2.63778	2	1059.64	2.67359	48.477	0
jgi	Pirin1 79668|mRNA:PIIN_08857	5.42991	13.95	1	2	2	2	215	23.7332	5.46533
	A2	Sequence	# PSMs	# Proteins	# Protein Groups	Protein Group Accessions	Modifications	ΔCn	q-Value	PEP	XCorr	Charge	MH+ [Da]	ΔM [ppm]	RT [min]	# Missed Cleavages
	High	KPGFIVATNSTGK	1	1	1	jgi		0	0	0.002649	2.92537	3	1319.74	2.96319	34.4621	0
	High	GGTLLLTFKPLEDIGTK	1	1	1	jgi		0	0	0.0001224	2.50454	3	1803.03	2.24473	116.988	0
jgi	Pirin1 75058|mRNA:PIIN_04255	5.22419	7.08	1	2	2	2	325	34.3387	5.79541
	A2	Sequence	# PSMs	# Proteins	# Protein Groups	Protein Group Accessions	Modifications	ΔCn	q-Value	PEP	XCorr	Charge	MH+ [Da]	ΔM [ppm]	RT [min]	# Missed Cleavages
	High	HVWGDVAREIGK	1	1	1	jgi		0	0	0.0001685	2.82053	3	1366.72	0.363924	92.9331	1
	High	LATSELGPAAK	1	1	1	jgi		0	0	0.01816	2.40366	2	1057.59	-0.0648495	33.4511	0
jgi	Pirin1 75492|mRNA:PIIN_04685	5.05178	8.18	1	2	2	2	428	46.1091	6.69775
	A2	Sequence	# PSMs	# Proteins	# Protein Groups	Protein Group Accessions	Modifications	ΔCn	q-Value	PEP	XCorr	Charge	MH+ [Da]	ΔM [ppm]	RT [min]	# Missed Cleavages
	High	APGADDDASGTAVALHVLSILAK	1	1	1	jgi		0	0	4.126e-06	2.6512	3	2192.16	2.58734	130.766	0
	High	AYVPTASVRSTK	1	1	1	jgi		0	0.003	0.02763	2.40058	3	1279.7	1.75128	26.4826	1
jgi	Pirin1 70824|mRNA:PIIN_00073	5.04181	4.97	1	2	2	2	644	68.6346	5.35107
	A2	Sequence	# PSMs	# Proteins	# Protein Groups	Protein Group Accessions	Modifications	ΔCn	q-Value	PEP	XCorr	Charge	MH+ [Da]	ΔM [ppm]	RT [min]	# Missed Cleavages
	High	YALDFWQALSGQIVK	1	1	1	jgi		0	0	3.293e-06	2.53183	2	1738.92	2.71249	126.965	0
	High	TVLSQVAVGDIVSLGGK	1	1	1	jgi		0	0	9.034e-05	2.50998	2	1642.94	1.21698	101.323	0
jgi	Pirin1 73442|mRNA:PIIN_02643	4.9552	4.45	1	2	2	2	539	57.7663	6.65381
	A2	Sequence	# PSMs	# Proteins	# Protein Groups	Protein Group Accessions	Modifications	ΔCn	q-Value	PEP	XCorr	Charge	MH+ [Da]	ΔM [ppm]	RT [min]	# Missed Cleavages
	High	IGLFGGAGVGK	1	1	1	jgi		0	0	0.000199	2.68884	2	975.563	0.91911	83.6256	0
	High	TVLIQELINNVAK	1	1	1	jgi		0	0	0.0002184	2.26636	2	1454.86	-0.794799	117.886	0
jgi	Pirin1 73034|mRNA:PIIN_02239	4.85941	5.81	1	2	2	2	499	52.9785	6.59521
	A2	Sequence	# PSMs	# Proteins	# Protein Groups	Protein Group Accessions	Modifications	ΔCn	q-Value	PEP	XCorr	Charge	MH+ [Da]	ΔM [ppm]	RT [min]	# Missed Cleavages
	High	TALLVLSTPDVLSDLPK	1	1	1	jgi		0	0	8.369e-07	2.71101	2	1782.03	3.59978	120.433	0
	High	GSVANMSLGGGK	1	1	1	jgi		0	0	0.001777	2.1484	2	1077.54	0.587685	34.0963	0
jgi	Pirin1 70863|mRNA:PIIN_00112	4.6763	6.07	1	2	2	2	445	49.1382	6.53662
	A2	Sequence	# PSMs	# Proteins	# Protein Groups	Protein Group Accessions	Modifications	ΔCn	q-Value	PEP	XCorr	Charge	MH+ [Da]	ΔM [ppm]	RT [min]	# Missed Cleavages
	High	VVTAGTSVQGR	1	1	1	jgi		0	0	0.001048	2.45373	2	1074.59	0.233019	19.4737	0
	High	TTGSSDDYAYVVTGVK	1	1	1	jgi		0	0	2.189e-06	2.22257	2	1662.79	1.86113	65.8699	0
jgi	Pirin1 72210|mRNA:PIIN_01431	4.59086	23.62	1	2	2	2	127	14.0822	5.52881
	A2	Sequence	# PSMs	# Proteins	# Protein Groups	Protein Group Accessions	Modifications	ΔCn	q-Value	PEP	XCorr	Charge	MH+ [Da]	ΔM [ppm]	RT [min]	# Missed Cleavages
	High	IAGPLISPESLEAGASIK	1	1	1	jgi		0	0.003	0.03268	2.30031	2	1752.98	0.76569	95.3734	0
	High	LVISPILIAADI	1	1	1	jgi		0	0.003	0.05254	2.29055	2	1237.78	1.17345	135.358	0
jgi	Pirin1 78715|mRNA:PIIN_07908	4.50351	18.29	1	2	2	2	164	18.4982	4.729
	A2	Sequence	# PSMs	# Proteins	# Protein Groups	Protein Group Accessions	Modifications	ΔCn	q-Value	PEP	XCorr	Charge	MH+ [Da]	ΔM [ppm]	RT [min]	# Missed Cleavages
	High	AQLPADQVEAFEK	1	1	1	jgi		0	0	5.501e-06	2.41226	2	1445.73	2.23622	65.7891	0
	High	LVDDIVYEVDcAMITVK	1	1	1	jgi	C11(Carbamidomethyl)	0	0	1.334e-05	2.09126	2	1982.98	0.95748	115.134	0
jgi	Pirin1 80664|mRNA:PIIN_09847	4.13519	7.76	1	2	2	2	361	40.2349	9.01221
	A2	Sequence	# PSMs	# Proteins	# Protein Groups	Protein Group Accessions	Modifications	ΔCn	q-Value	PEP	XCorr	Charge	MH+ [Da]	ΔM [ppm]	RT [min]	# Missed Cleavages
	High	cPSVSAALAEVLK	1	1	1	jgi	C1(Carbamidomethyl)	0	0	0.004097	2.09232	2	1344.72	3.57793	104.265	0
	High	TLIFAGTSDPcFQVR	1	1	1	jgi	C11(Carbamidomethyl)	0	0	0.000364	2.04287	2	1711.85	4.01803	92.7852	0

## Sheet: S3d 10dpi
Accession	Description	Score	Coverage	# Proteins	# Unique Peptides	# Peptides	# PSMs	# AAs	MW [kDa]	calc. pI
jgi	Pirin1 75068|mRNA:PIIN_04265	41.5105	62.16	4	3	3	13	222	25.0464	6.39209
	A2	Sequence	# PSMs	# Proteins	# Protein Groups	Protein Group Accessions	Modifications	ΔCn	q-Value	PEP	XCorr	Charge	MH+ [Da]	ΔM [ppm]	RT [min]	# Missed Cleavages
	High	TITLEVESSDTIDNVK	3	4	1	jgi		0	0	0.0001367	4.02386	2	1763.89	-0.319091	60.4673	0
	High	EGIPPDQQRLIFAGK	8	4	1	jgi		0	0	0.0006273	3.4777	3	1668.91	0.343051	53.7284	1
	High	QLEDGRTLSDYNIQK	2	4	1	jgi		0	0	0.0008446	3.38165	3	1779.89	0.965716	38.0363	1
jgi	Pirin1 72394|mRNA:PIIN_01611	15.3175	8.96	1	4	4	4	647	70.5292	5.24951
	A2	Sequence	# PSMs	# Proteins	# Protein Groups	Protein Group Accessions	Modifications	ΔCn	q-Value	PEP	XCorr	Charge	MH+ [Da]	ΔM [ppm]	RT [min]	# Missed Cleavages
	High	YRQEDEAAAARISAK	1	1	1	jgi		0	0	1.41e-08	5.40462	3	1678.86	2.72777	20.3182	2
	High	KLEDAINETIK	1	1	1	jgi		0	0	8.328e-05	3.57449	2	1273.7	0.866791	40.2815	1
	High	WLDASQEASKEEYEEK	1	1	1	jgi		0	0	4.822e-06	3.34432	3	1941.88	2.10058	35.3017	1
	High	ATAGDTHLGGEDFDNR	1	1	1	jgi		0	0	0.0001172	2.99408	3	1675.73	2.36495	28.3736	0
jgi	Pirin1 71181|mRNA:PIIN_00425	14.2496	9.72	1	5	5	5	617	66.1467	5.84619
	A2	Sequence	# PSMs	# Proteins	# Protein Groups	Protein Group Accessions	Modifications	ΔCn	q-Value	PEP	XCorr	Charge	MH+ [Da]	ΔM [ppm]	RT [min]	# Missed Cleavages
	High	GIRSYPYSTSTSTNPYK	1	1	1	jgi		0	0	3.021e-05	3.65557	3	1921.93	0.724675	32.7449	1
	High	GSTSATTQQSSSGQVFNYK	1	1	1	jgi		0	0	1.465e-05	3.15708	2	1977.92	1.57997	34.355	0
	High	IHDINYRYGFTEK	1	1	1	jgi		0	0	0.001342	2.69046	3	1655.82	0.731063	37.6152	1
	High	TFNFQNDNFGK	1	1	1	jgi		0	0	0.0002411	2.6764	2	1331.6	0.876712	51.5397	0
	High	SYPYSTSTSTNPYK	1	1	1	jgi		0	0	0.001666	2.07009	2	1595.73	3.32603	31.8206	0
jgi	Pirin1 76263|mRNA:PIIN_05458	12.4597	15.34	1	4	4	4	326	35.9278	5.8208
	A2	Sequence	# PSMs	# Proteins	# Protein Groups	Protein Group Accessions	Modifications	ΔCn	q-Value	PEP	XCorr	Charge	MH+ [Da]	ΔM [ppm]	RT [min]	# Missed Cleavages
	High	RLSAEAELSSSDKLEK	1	1	1	jgi		0	0	1.43506e-10	5.15958	3	1762.92	-0.123884	31.4245	2
	High	DYQGDEDPGVQSVKK	1	1	1	jgi		0	0	0.0003472	2.78476	3	1664.78	2.26585	21.4457	1
	High	LIDVAVEYGK	1	1	1	jgi		0	0	0.005816	2.4099	2	1106.61	-0.617376	53.5282	0
	High	FAEDGDTLK	1	1	1	jgi		0	0	0.06491	2.10544	2	995.468	-0.496655	26.4327	0
jgi	Pirin1 80330|mRNA:PIIN_09515	11.2913	27.84	2	3	3	4	97	10.8631	11.1948
	A2	Sequence	# PSMs	# Proteins	# Protein Groups	Protein Group Accessions	Modifications	ΔCn	q-Value	PEP	XCorr	Charge	MH+ [Da]	ΔM [ppm]	RT [min]	# Missed Cleavages
	High	RISGLIYEETRGVLK	1	2	1	jgi		0	0	2.536e-05	3.81521	3	1733.99	0.890715	56.7876	2
	High	DNIQGITKPAIR	2	2	1	jgi		0	0	0.0378	3.13588	3	1325.75	1.00826	37.1167	0
	High	ISGLIYEETR	1	2	1	jgi		0	0	0.04513	2.16145	2	1180.62	1.15929	48.2315	0
jgi	Pirin1 76045|mRNA:PIIN_05242	10.137	2.92	1	2	2	4	342	36.3326	6.85889
	A2	Sequence	# PSMs	# Proteins	# Protein Groups	Protein Group Accessions	Modifications	ΔCn	q-Value	PEP	XCorr	Charge	MH+ [Da]	ΔM [ppm]	RT [min]	# Missed Cleavages
	High	KATVLSHFSK	2	1	1	jgi		0	0	0.01095	2.79642	2	1117.64	0.709828	23.4394	1
	High	ATVLSHFSK	2	1	1	jgi		0	0	0.02343	2.54731	3	989.54	-1.12467	30.7251	0
jgi	Pirin1 80849|mRNA:PIIN_10033	9.15954	5.37	1	2	2	3	410	43.4022	5.64307
	A2	Sequence	# PSMs	# Proteins	# Protein Groups	Protein Group Accessions	Modifications	ΔCn	q-Value	PEP	XCorr	Charge	MH+ [Da]	ΔM [ppm]	RT [min]	# Missed Cleavages
	High	IGTETYHTLK	2	1	1	jgi		0	0	0.008412	3.32516	3	1162.61	0.711189	24.216	0
	High	IGLDVASSEFYK	1	1	1	jgi		0	0	0.0002123	3.00884	2	1328.68	3.91599	66.2633	0
jgi	Pirin1 77242|mRNA:PIIN_06436	9.03941	17.03	1	3	3	3	229	24.6743	5.31299
	A2	Sequence	# PSMs	# Proteins	# Protein Groups	Protein Group Accessions	Modifications	ΔCn	q-Value	PEP	XCorr	Charge	MH+ [Da]	ΔM [ppm]	RT [min]	# Missed Cleavages
	High	ASQAWGAcVQQDGK	1	1	1	jgi	C8(Carbamidomethyl)	0	0	1.599e-06	4.03318	2	1505.68	1.37697	30.009	0
	High	LITGQNPASAK	1	1	1	jgi		0	0	0.004331	2.5847	2	1099.61	0.769812	23.3365	0
	High	ATGFSNAEEEQAGK	1	1	1	jgi		0	0	0.0001738	2.42152	2	1438.65	2.05557	21.5312	0
jgi	Pirin1 75741|mRNA:PIIN_04932	8.85348	9.48	1	3	3	3	401	42.5507	6.65381
	A2	Sequence	# PSMs	# Proteins	# Protein Groups	Protein Group Accessions	Modifications	ΔCn	q-Value	PEP	XCorr	Charge	MH+ [Da]	ΔM [ppm]	RT [min]	# Missed Cleavages
	High	AVLATLSQANLK	1	1	1	jgi		0	0	0.00012	3.68991	2	1228.73	3.95633	55.5432	0
	High	TIATAAPGTGGAITVK	1	1	1	jgi		0	0	4.016e-05	2.9987	2	1428.81	0.655739	43.0506	0
	High	SYANSGIAVK	1	1	1	jgi		0	0	0.04805	2.16487	2	1009.53	-0.628067	27.2996	0
jgi	Pirin1 78759|mRNA:PIIN_07952	6.16319	9.09	1	2	2	2	374	37.5174	4.53857
	A2	Sequence	# PSMs	# Proteins	# Protein Groups	Protein Group Accessions	Modifications	ΔCn	q-Value	PEP	XCorr	Charge	MH+ [Da]	ΔM [ppm]	RT [min]	# Missed Cleavages
	High	NPEIAAIQQHQDPASANAAAINK	1	1	1	jgi		0	0	6.779e-05	3.4345	3	2372.19	-0.623244	42.3083	0
	High	QIASIGGDPLK	1	1	1	jgi		0	0	0.0008857	2.72869	2	1098.62	1.54897	47.9274	0
jgi	Pirin1 73392|mRNA:PIIN_02595	6.12202	8.49	1	2	2	2	318	35.2672	6.39209
	A2	Sequence	# PSMs	# Proteins	# Protein Groups	Protein Group Accessions	Modifications	ΔCn	q-Value	PEP	XCorr	Charge	MH+ [Da]	ΔM [ppm]	RT [min]	# Missed Cleavages
	High	AGYRLLDGAGDYGNEK	1	1	1	jgi		0	0	5.957e-05	3.53646	3	1698.81	1.58107	43.3701	1
	High	EAGEGLARAIK	1	1	1	jgi		0	0	0.04926	2.58556	2	1114.62	-1.15236	27.9451	1
jgi	Pirin1 77373|mRNA:PIIN_06568	5.98854	7.45	1	2	2	2	416	43.1814	6.15088
	A2	Sequence	# PSMs	# Proteins	# Protein Groups	Protein Group Accessions	Modifications	ΔCn	q-Value	PEP	XCorr	Charge	MH+ [Da]	ΔM [ppm]	RT [min]	# Missed Cleavages
	High	IAGLTATSQTLGAATK	1	1	1	jgi		0	0	0.001758	3.65242	2	1503.85	4.81898	50.2125	0
	High	SFSLSYGDGSTVSGK	1	1	1	jgi		0	0	0.001333	2.33612	2	1491.7	0.479798	49.8107	0
jgi	Pirin1 79668|mRNA:PIIN_08857	5.6077	11.63	1	2	2	2	215	23.7332	5.46533
	A2	Sequence	# PSMs	# Proteins	# Protein Groups	Protein Group Accessions	Modifications	ΔCn	q-Value	PEP	XCorr	Charge	MH+ [Da]	ΔM [ppm]	RT [min]	# Missed Cleavages
	High	NKKPGFIVATNSTGK	1	1	1	jgi		0	0	0.06817	3.01507	3	1561.87	1.59119	25.1902	1
	High	VGNTSMVVAK	1	1	1	jgi		0	0	0.00466	2.59263	2	1005.54	0.162391	25.8834	0
jgi	Pirin1 79486|mRNA:PIIN_08676	5.60761	4.92	1	2	2	2	549	60.8619	6.31592
	A2	Sequence	# PSMs	# Proteins	# Protein Groups	Protein Group Accessions	Modifications	ΔCn	q-Value	PEP	XCorr	Charge	MH+ [Da]	ΔM [ppm]	RT [min]	# Missed Cleavages
	High	TFTTQETITNAETAK	1	1	1	jgi		0	0	0.007907	3.18691	2	1655.82	1.89996	38.6132	0
	High	ELGPNASEALIK	1	1	1	jgi		0	0	0.001121	2.4207	2	1241.68	3.71188	50.7245	0
jgi	Pirin1 73811|mRNA:PIIN_03008	4.92706	4.55	1	2	2	2	462	50.0792	9.14404
	A2	Sequence	# PSMs	# Proteins	# Protein Groups	Protein Group Accessions	Modifications	ΔCn	q-Value	PEP	XCorr	Charge	MH+ [Da]	ΔM [ppm]	RT [min]	# Missed Cleavages
	High	STTTGHLIYK	1	1	1	jgi		0	0	0.001299	2.76382	2	1120.6	1.03193	24.0356	0
	High	IGGIGTVPVGR	1	1	1	jgi		0	0	0.01375	2.16324	2	1025.61	2.62413	46.618	0
jgi	Pirin1 77418|mRNA:PIIN_06613	4.84398	5.67	1	2	2	2	353	36.4157	5.13525
	A2	Sequence	# PSMs	# Proteins	# Protein Groups	Protein Group Accessions	Modifications	ΔCn	q-Value	PEP	XCorr	Charge	MH+ [Da]	ΔM [ppm]	RT [min]	# Missed Cleavages
	High	TPDYIQVTGR	1	1	1	jgi		0	0	0.001831	2.72862	2	1149.59	4.23876	40.6385	0
	High	GAITGVQFMK	1	1	1	jgi		0	0	0.04866	2.11535	2	1051.56	1.55967	55.0359	0
jgi	Pirin1 74539|mRNA:PIIN_03738	4.58535	3.3	1	2	2	2	789	84.5986	8.1626
	A2	Sequence	# PSMs	# Proteins	# Protein Groups	Protein Group Accessions	Modifications	ΔCn	q-Value	PEP	XCorr	Charge	MH+ [Da]	ΔM [ppm]	RT [min]	# Missed Cleavages
	High	RNLLDPGDTSK	1	1	1	jgi		0	0	0.019	2.48708	3	1215.64	3.41035	29.8017	1
	High	IGTSASTAVVDTNcK	1	1	1	jgi	C14(Carbamidomethyl)	0	0	0.03226	2.09828	2	1523.74	2.91216	29.445	0
jgi	Pirin1 78448|mRNA:PIIN_07640	4.39127	2.36	1	2	2	2	889	98.8392	7.32764
	A2	Sequence	# PSMs	# Proteins	# Protein Groups	Protein Group Accessions	Modifications	ΔCn	q-Value	PEP	XCorr	Charge	MH+ [Da]	ΔM [ppm]	RT [min]	# Missed Cleavages
	High	SQGNYNVGSLK	1	1	1	jgi		0	0	0.0009571	2.3045	2	1166.58	2.98512	29.0489	0
	High	DFELVVAPSK	1	1	1	jgi		0	0	0.07249	2.08677	2	1104.6	3.5945	64.072	0
jgi	Pirin1 76364|mRNA:PIIN_05558	4.38441	7.84	1	2	2	2	268	29.5364	7.54736
	A2	Sequence	# PSMs	# Proteins	# Protein Groups	Protein Group Accessions	Modifications	ΔCn	q-Value	PEP	XCorr	Charge	MH+ [Da]	ΔM [ppm]	RT [min]	# Missed Cleavages
	High	VVLIGDSGVGK	1	1	1	jgi		0	0	0.01038	2.19977	2	1043.61	2.16815	46.3088	0
	High	STIGVEFATR	1	1	1	jgi		0	0	0.0241	2.18465	2	1080.57	1.20163	49.089	0

## Sheet: S2 14dpi
Accession	Description	Score	Coverage	# Proteins	# Unique Peptides	# Peptides	# PSMs	# AAs	MW [kDa]	calc. pI
jgi	Pirin1 75741|mRNA:PIIN_04932	17.8663	15.96	1	5	5	5	401	42.5507	6.65381
jgi	Pirin1 76263|mRNA:PIIN_05458	16.8556	15.03	1	4	4	5	326	35.9278	5.8208
jgi	Pirin1 79864|mRNA:PIIN_09051	14.9508	8.46	1	4	4	5	603	64.5525	6.43018
jgi	Pirin1 70970|mRNA:PIIN_00217	11.4164	5.56	1	3	3	4	666	73.0174	5.21143
jgi	Pirin1 77373|mRNA:PIIN_06568	10.6956	10.34	1	3	3	3	416	43.1814	6.15088
jgi	Pirin1 71782|mRNA:PIIN_01005	7.14502	4.84	1	2	2	2	579	62.6656	5.51611
jgi	Pirin1 70863|mRNA:PIIN_00112	7.07894	6.07	1	2	2	2	445	49.1382	6.53662
jgi	Pirin1 80849|mRNA:PIIN_10033	7.05105	5.85	1	2	2	2	410	43.4022	5.64307
jgi	Pirin1 80552|mRNA:PIIN_09737	6.55616	11.01	1	2	2	2	227	24.9096	5.68115
jgi	Pirin1 76045|mRNA:PIIN_05242	5.57542	6.14	1	2	2	2	342	36.3326	6.85889
jgi	Pirin1 72913|mRNA:PIIN_02117	5.22182	7.1	1	2	2	2	338	36.1865	7.09326
jgi	Pirin1 75749|mRNA:PIIN_04941	5.00721	5.91	1	2	2	2	406	42.7427	6.72705

## Sheet: S1 14dpi
Accession	Description	Score	Coverage	# Proteins	# Unique Peptides	# Peptides	# PSMs	# AAs	MW [kDa]	calc. pI
jgi	Pirin1 75068|mRNA:PIIN_04265	97.1212	77.03	4	5	5	32	222	25.0464	6.39209
	A2	Sequence	# PSMs	# Proteins	# Protein Groups	Protein Group Accessions	Modifications	ΔCn	q-Value	PEP	XCorr	Charge	MH+ [Da]	ΔM [ppm]	RT [min]	# Missed Cleavages
	High	TITLEVESSDTIDNVK	6	4	1	jgi		0	0	3.916e-09	5.22747	2	1763.9	2.72593	70.5007	0
	High	QLEDGRTLSDYNIQK	2	4	1	jgi		0	0	0.0001179	4.02335	3	1779.89	1.68584	39.7593	1
	High	EGIPPDQQRLIFAGK	10	4	1	jgi		0	0	1.153e-05	3.3668	3	1668.91	2.75679	55.4068	1
	High	ESTLHLVLR	10	4	1	jgi		0	0	0.0004634	3.16734	2	1067.63	4.0823	83.9409	0
	High	ESTLHLVLRLR	4	4	1	jgi		0	0	0.0002606	3.16284	3	1336.81	0.914712	102.614	1
jgi	Pirin1 80330|mRNA:PIIN_09515	40.2206	28.87	2	4	4	11	97	10.8631	11.1948
	A2	Sequence	# PSMs	# Proteins	# Protein Groups	Protein Group Accessions	Modifications	ΔCn	q-Value	PEP	XCorr	Charge	MH+ [Da]	ΔM [ppm]	RT [min]	# Missed Cleavages
	High	RISGLIYEETRGVLK	5	2	1	jgi		0	0	4.69e-08	5.66615	3	1733.99	2.26348	101.59	2
	High	ISGLIYEETRGVLK	3	2	1	jgi		0	0	2.08e-06	3.97578	3	1577.89	1.70411	91.3445	1
	High	DNIQGITKPAIR	2	2	1	jgi		0	0	8.803e-05	2.89131	3	1325.76	2.04411	38.9024	0
	High	DNIQGITKPAIRR	1	2	1	jgi		0	0	0.03589	2.25761	3	1481.86	0.500455	31.7967	1
jgi	Pirin1 79864|mRNA:PIIN_09051	35.0408	18.24	1	4	7	10	603	64.5525	6.43018
	A2	Sequence	# PSMs	# Proteins	# Protein Groups	Protein Group Accessions	Modifications	ΔCn	q-Value	PEP	XCorr	Charge	MH+ [Da]	ΔM [ppm]	RT [min]	# Missed Cleavages
	High	GIRNYPYSTSTSVNPLK	2	1	1	jgi		0	0	2.236e-07	5.24998	3	1896.98	1.43054	48.4106	1
	High	IHDINYRYGFTEK	2	2	2	jgi		0	0	5.011e-07	3.97241	3	1655.82	1.1734	81.8841	1
	High	QSASGQVFNYK	1	1	1	jgi		0	0	1.011e-05	3.94333	2	1228.6	1.02566	35.2939	0
	High	AAWIQADTNRYSGK	1	1	1	jgi		0	0	5.305e-08	3.7526	3	1580.78	-0.0714881	38.1577	1
	High	TFNFQNDNFGK	1	2	2	jgi		0	0	0.001251	3.13206	2	1331.61	2.71014	53.4322	0
	High	ISVQDSSGTNNANFATPADGSSGQMR	1	2	2	jgi		0	0	6.564e-05	2.97759	3	2612.17	0.353724	44.1386	0
	High	DSSVPDFVLGVWVYNNSK	2	1	1	jgi		0	0	8.19e-09	2.93165	2	2026	3.03013	117.033	0
jgi	Pirin1 76045|mRNA:PIIN_05242	27.5426	21.64	1	4	4	8	342	36.3326	6.85889
	A2	Sequence	# PSMs	# Proteins	# Protein Groups	Protein Group Accessions	Modifications	ΔCn	q-Value	PEP	XCorr	Charge	MH+ [Da]	ΔM [ppm]	RT [min]	# Missed Cleavages
	High	AGTIVHEATHFTANGGTQDYAYGQTNAK	2	1	1	jgi		0	0	1.374e-07	5.88802	4	2923.37	1.95747	42.9462	0
	High	YSTWFGAYTASRK	3	1	1	jgi		0	0	3.062e-05	3.38689	3	1537.75	2.54093	87.0608	1
	High	ATVLSHFSK	2	1	1	jgi		0	0	0.0004717	2.89751	3	989.544	2.66866	33.2253	0
	High	SNPSNAVMNADSHEYFAENNPALS	1	1	1	jgi		0	0.002	0.07633	2.19028	2	2579.12	4.44045	69.0955	0
jgi	Pirin1 79486|mRNA:PIIN_08676	24.8064	19.13	1	8	8	9	549	60.8619	6.31592
	A2	Sequence	# PSMs	# Proteins	# Protein Groups	Protein Group Accessions	Modifications	ΔCn	q-Value	PEP	XCorr	Charge	MH+ [Da]	ΔM [ppm]	RT [min]	# Missed Cleavages
	High	HFVALSTNTK	1	1	1	jgi		0	0	8.532e-06	3.63374	2	1117.6	2.3599	31.2385	0
	High	TFTTQETITNAETAK	1	1	1	jgi		0	0	1.108e-07	3.33319	2	1655.82	3.96417	40.0246	0
	High	mTPSTLGALIALYEHK	1	1	1	jgi	M1(Oxidation)	0	0	8.818e-05	2.73354	3	1760.92	-0.277996	116.062	0
	High	EcDPETTLFIIASK	1	1	1	jgi	C2(Carbamidomethyl)	0	0	1.817e-07	2.72308	2	1623.8	3.14465	95.1718	0
	High	ELGPNASEALIK	1	1	1	jgi		0	0	0.001733	2.66577	2	1241.68	3.31863	52.6162	0
	High	DLFAADPDRFKK	2	1	1	jgi		0	0	0.03773	2.6133	3	1422.74	-0.748474	82.6315	2
	High	FADYFQQGDMESNGK	1	1	1	jgi		0	0	1.037e-05	2.42593	2	1736.72	0.950745	52.5236	0
	High	ALLEGAHEMDK	1	1	1	jgi		0	0	0.0002297	2.30486	2	1213.59	1.47671	31.6409	0
jgi	Pirin1 76263|mRNA:PIIN_05458	24.2876	30.06	1	8	8	8	326	35.9278	5.8208
	A2	Sequence	# PSMs	# Proteins	# Protein Groups	Protein Group Accessions	Modifications	ΔCn	q-Value	PEP	XCorr	Charge	MH+ [Da]	ΔM [ppm]	RT [min]	# Missed Cleavages
	High	ALAGVDFLTISPNLLEELK	1	1	1	jgi		0	0	4.934e-09	4.33812	2	2043.14	2.40718	133.937	0
	High	GGDIDAQASAALDRLLVEFGK	1	1	1	jgi		0	0	4.657e-08	3.91449	3	2146.12	0.675794	128.644	1
	High	RLSAEAELSSSDKLEK	1	1	1	jgi		0	0	1.058e-06	3.68327	3	1762.92	1.64182	33.7205	2
	High	DYQGDEDPGVQSVK	1	1	1	jgi		0	0	0.0002556	2.68684	2	1536.68	0.000463865	27.6672	0
	High	DYQGDEDPGVQSVKK	1	1	1	jgi		0	0	8.235e-05	2.5693	3	1664.78	1.16598	22.4067	1
	High	TIVMGASFRNTGEIK	1	1	1	jgi		0	0	0.001052	2.45636	2	1623.86	4.48034	50.8461	1
	High	SKGGDIDAQASAALDRLLVEFGK	1	1	1	jgi		0	0	0.001018	2.41217	3	2361.24	1.05965	127.685	2
	High	LIDVAVEYGK	1	1	1	jgi		0	0	0.001293	2.22707	2	1106.61	1.58883	55.3591	0
jgi	Pirin1 73392|mRNA:PIIN_02595	21.8532	22.96	1	7	7	8	318	35.2672	6.39209
	A2	Sequence	# PSMs	# Proteins	# Protein Groups	Protein Group Accessions	Modifications	ΔCn	q-Value	PEP	XCorr	Charge	MH+ [Da]	ΔM [ppm]	RT [min]	# Missed Cleavages
	High	AGYRLLDGAGDYGNEK	2	1	1	jgi		0	0	6.879e-07	3.69227	3	1698.81	3.30562	45.446	1
	High	DIGVSNFNGSLLLDVLRYAR	1	1	1	jgi		0	0	0.0003651	3.03835	3	2222.2	1.21479	134.388	1
	High	EAGEGLARAIK	1	1	1	jgi		0	0	5.821e-05	2.86606	2	1114.63	3.66639	30.0296	1
	High	DGIVKREDVFITSK	1	1	1	jgi		0	0	2.597e-06	2.37761	3	1606.88	1.32737	44.732	2
	High	SDDFDIPEEDMK	1	1	1	jgi		0	0	0.0002334	2.35272	2	1440.59	3.94262	54.9963	0
	High	DIGVSNFNGSLLLDVLR	1	1	1	jgi		0	0	9.022e-05	2.09337	2	1831.99	1.2263	128.37	0
	High	REDVFITSK	1	1	1	jgi		0	0.004	0.09571	2.31852	2	1094.59	2.61319	31.9789	1
jgi	Pirin1 71181|mRNA:PIIN_00425	21.7968	13.94	1	3	6	7	617	66.1467	5.84619
	A2	Sequence	# PSMs	# Proteins	# Protein Groups	Protein Group Accessions	Modifications	ΔCn	q-Value	PEP	XCorr	Charge	MH+ [Da]	ΔM [ppm]	RT [min]	# Missed Cleavages
	High	IHDINYRYGFTEK	2	2	2	jgi		0	0	5.011e-07	3.97241	3	1655.82	1.1734	81.8841	1
	High	TFNFQNDNFGK	1	2	2	jgi		0	0	0.001251	3.13206	2	1331.61	2.71014	53.4322	0
	High	GIRSYPYSTSTSTNPYK	1	1	1	jgi		0	0	7.334e-07	3.01623	3	1921.93	-0.323314	34.5622	1
	High	ISVQDSSGTNNANFATPADGSSGQMR	1	2	2	jgi		0	0	6.564e-05	2.97759	3	2612.17	0.353724	44.1386	0
	High	SYPYSTSTSTNPYK	1	1	1	jgi		0	0	4.307e-05	2.87707	2	1595.73	2.63754	33.2283	0
	High	GSTSATTQQSSSGQVFNYK	1	1	1	jgi		0	0	9.894e-05	2.30009	2	1977.92	3.86347	35.8136	0
jgi	Pirin1 72394|mRNA:PIIN_01611	21.7826	14.99	1	7	7	7	647	70.5292	5.24951
	A2	Sequence	# PSMs	# Proteins	# Protein Groups	Protein Group Accessions	Modifications	ΔCn	q-Value	PEP	XCorr	Charge	MH+ [Da]	ΔM [ppm]	RT [min]	# Missed Cleavages
	High	KLEDAINETIK	1	1	1	jgi		0	0	0.01405	3.47823	3	1273.7	1.40731	42.324	1
	High	YRQEDEAAAARISAK	1	1	1	jgi		0	0	9.603e-06	3.42325	3	1678.85	2.07338	21.7429	2
	High	NGLESYTYSLRNTTTDDK	1	1	1	jgi		0	0	1.019e-05	3.40394	3	2077.97	1.6439	49.7053	1
	High	WLDASQEASKEEYEEK	1	1	1	jgi		0	0	8.219e-08	3.31455	3	1941.87	-1.29398	36.9506	1
	High	IINEPTAAAIAYGLDK	1	1	1	jgi		0	0	6.214e-09	3.06867	2	1659.9	2.07117	83.8363	0
	High	LADKFDAADKK	1	1	1	jgi		0	0	0.003344	2.65899	3	1221.65	0.960129	19.1802	2
	High	SNRITITNDK	1	1	1	jgi		0	0.004	0.1126	2.43492	3	1161.62	1.40639	20.451	1
jgi	Pirin1 77399|mRNA:PIIN_06594	18.7798	8.07	1	3	3	6	545	57.5814	6.04932
	A2	Sequence	# PSMs	# Proteins	# Protein Groups	Protein Group Accessions	Modifications	ΔCn	q-Value	PEP	XCorr	Charge	MH+ [Da]	ΔM [ppm]	RT [min]	# Missed Cleavages
	High	FTVVTQFITDTGTSSGTLK	3	1	1	jgi		0	0	4.793e-11	4.32487	2	2003.04	3.7222	94.4211	0
	High	YGTGYcDAQcPHDLK	2	1	1	jgi	C6(Carbamidomethyl); C10(Carbamidomethyl)	0	0	5.718e-06	3.70059	3	1784.74	1.81206	27.3321	0
	High	TVFQDNNQFK	1	1	1	jgi		0	0	0.0006381	2.33635	2	1240.6	0.5157	38.2258	0
jgi	Pirin1 75741|mRNA:PIIN_04932	18.382	17.46	1	5	5	6	401	42.5507	6.65381
	A2	Sequence	# PSMs	# Proteins	# Protein Groups	Protein Group Accessions	Modifications	ΔCn	q-Value	PEP	XCorr	Charge	MH+ [Da]	ΔM [ppm]	RT [min]	# Missed Cleavages
	High	TLVTTYLSNIGISSSK	2	1	1	jgi		0	0	2.138e-08	4.46667	2	1683.92	1.54497	95.1626	0
	High	TIATAAPGTGGAITVK	1	1	1	jgi		0	0	7.57e-07	3.83107	2	1428.81	1.25378	44.6232	0
	High	AVLATLSQANLK	1	1	1	jgi		0	0	0.0001295	2.27104	2	1228.73	2.06874	57.6898	0
	High	TFTNSFTMPSVIAR	1	1	1	jgi		0	0	0.003279	2.22928	2	1571.79	0.719702	91.3613	0
	High	NDLAILTAYNNR	1	1	1	jgi		0	0	1.138e-05	2.18643	2	1377.71	0.0395597	66.2008	0
jgi	Pirin1 79668|mRNA:PIIN_08857	16.943	25.58	1	4	4	6	215	23.7332	5.46533
	A2	Sequence	# PSMs	# Proteins	# Protein Groups	Protein Group Accessions	Modifications	ΔCn	q-Value	PEP	XCorr	Charge	MH+ [Da]	ΔM [ppm]	RT [min]	# Missed Cleavages
	High	GGTLLLTFKPLEDIGTK	3	1	1	jgi		0	0	1.354e-07	3.56721	2	1803.03	-0.218962	115.444	0
	High	NKKPGFIVATNSTGK	1	1	1	jgi		0	0	0.005312	2.93244	3	1561.87	-0.0500947	27.7145	1
	High	VQDVAIGLQPNPK	1	1	1	jgi		0	0	0.009081	2.28442	2	1378.77	1.06765	49.7582	0
	High	VIPFATNTNK	1	1	1	jgi		0	0.002	0.04814	2.26456	2	1104.6	-0.595439	45.9454	0
jgi	Pirin1 77373|mRNA:PIIN_06568	15.9767	12.02	1	3	3	6	416	43.1814	6.15088
	A2	Sequence	# PSMs	# Proteins	# Protein Groups	Protein Group Accessions	Modifications	ΔCn	q-Value	PEP	XCorr	Charge	MH+ [Da]	ΔM [ppm]	RT [min]	# Missed Cleavages
	High	SFSLSYGDGSTVSGK	2	1	1	jgi		0	0	9.223e-07	3.75334	2	1491.7	0.725297	50.7374	0
	High	IAGLTATSQTLGAATK	3	1	1	jgi		0	0	2.432e-07	3.30528	2	1503.84	2.70851	51.9197	0
	High	NYYTIFDYGNSRVGFATLA	1	1	1	jgi		0	0	0.006672	2.11258	2	2172.04	-1.50861	111.479	1
jgi	Pirin1 77242|mRNA:PIIN_06436	15.6223	33.19	1	6	6	6	229	24.6743	5.31299
	A2	Sequence	# PSMs	# Proteins	# Protein Groups	Protein Group Accessions	Modifications	ΔCn	q-Value	PEP	XCorr	Charge	MH+ [Da]	ΔM [ppm]	RT [min]	# Missed Cleavages
	High	ASQAWGAcVQQDGK	1	1	1	jgi	C8(Carbamidomethyl)	0	0	1.769e-08	3.80879	2	1505.68	1.29589	31.4299	0
	High	SIPFMLEDRIVELGGNYQK	1	1	1	jgi		0	0	6.094e-05	2.82832	3	2209.13	1.0893	113.7	1
	High	ATGFSNAEEEQAGK	1	1	1	jgi		0	0	0.0003233	2.41932	2	1438.65	1.63131	22.5058	0
	High	VLFVFTSADK	1	1	1	jgi		0	0	0.0006238	2.34261	2	1126.61	0.184847	75.9063	0
	High	LITGQNPASAK	1	1	1	jgi		0	0	0.001582	2.14345	2	1099.61	1.76892	24.4975	0
	High	FLNDTEVK	1	1	1	jgi		0	0	0.02275	2.07983	2	965.494	0.254676	34.4063	0
jgi	Pirin1 80849|mRNA:PIIN_10033	14.8645	14.39	1	4	4	5	410	43.4022	5.64307
	A2	Sequence	# PSMs	# Proteins	# Protein Groups	Protein Group Accessions	Modifications	ΔCn	q-Value	PEP	XCorr	Charge	MH+ [Da]	ΔM [ppm]	RT [min]	# Missed Cleavages
	High	NVNETIAPALIDSGLSVTQQK	1	1	1	jgi		0	0	5.977e-06	3.39608	2	2198.17	1.17899	91.5596	0
	High	IGLDVASSEFYK	2	1	1	jgi		0	0	1.542e-05	3.25697	2	1328.67	1.15979	78.9207	0
	High	VQVVGDDLTVTNPER	1	1	1	jgi		0	0	5.712e-09	3.02399	2	1641.84	-0.54202	53.1253	0
	High	IGTETYHTLKK	1	1	1	jgi		0	0	0.0003296	2.93044	3	1290.71	1.79971	19.8893	1
jgi	Pirin1 71782|mRNA:PIIN_01005	14.6141	9.84	1	4	4	5	579	62.6656	5.51611
	A2	Sequence	# PSMs	# Proteins	# Protein Groups	Protein Group Accessions	Modifications	ΔCn	q-Value	PEP	XCorr	Charge	MH+ [Da]	ΔM [ppm]	RT [min]	# Missed Cleavages
	High	HQLGIIGVITPDTK	2	1	1	jgi		0	0	4.181e-05	3.58654	3	1491.86	1.37705	96.4146	0
	High	GTSSGAGPGTEFSDPVQAVQK	1	1	1	jgi		0	0	1.074e-06	3.21121	2	2019.97	2.02908	52.5543	0
	High	QLLDIFEGVVSK	1	1	1	jgi		0	0	0.0003293	2.75421	2	1347.76	3.41755	109.97	0
	High	MNIAFDASGK	1	1	1	jgi		0	0	0.0001365	2.54507	2	1053.5	0.505502	48.4427	0
jgi	Pirin1 77066|mRNA:PIIN_06258	13.7892	16.35	1	4	4	4	367	38.7002	6.87354
	A2	Sequence	# PSMs	# Proteins	# Protein Groups	Protein Group Accessions	Modifications	ΔCn	q-Value	PEP	XCorr	Charge	MH+ [Da]	ΔM [ppm]	RT [min]	# Missed Cleavages
	High	ARVScSTSSSSSFISASYTEGK	1	1	1	jgi	C5(Carbamidomethyl)	0	0	4.212e-06	3.93124	3	2299.06	2.17652	41.8816	1
	High	SLASLAANYISSRGTSDSLFR	1	1	1	jgi		0	0	6.723e-05	3.56768	3	2216.14	2.19341	113.519	1
	High	AQSNADNYNcFATQVYK	1	1	1	jgi	C10(Carbamidomethyl)	0	0	7.566e-09	3.27418	2	1993.87	1.52149	50.0874	0
	High	SLASLAANYISSR	1	1	1	jgi		0	0	8.086e-06	3.0161	2	1352.72	0.679917	90.3952	0
jgi	Pirin1 74786|mRNA:PIIN_03984	12.9417	11.05	1	5	5	5	561	61.2252	6.0874
	A2	Sequence	# PSMs	# Proteins	# Protein Groups	Protein Group Accessions	Modifications	ΔCn	q-Value	PEP	XCorr	Charge	MH+ [Da]	ΔM [ppm]	RT [min]	# Missed Cleavages
	High	DKPGTGINDILQDHYQK	1	1	1	jgi		0	0	2.799e-06	3.36648	3	1941.96	-2.81034	50.5652	0
	High	VVDHINEGINSNSLIGK	1	1	1	jgi		0	0	0.0002486	2.6727	3	1808.96	2.72587	49.4118	0
	High	KVVDHINEGINSNSLIGK	1	1	1	jgi		0	0	0.0005941	2.51796	3	1937.05	1.9473	45.085	1
	High	GLIEVALVLSK	1	1	1	jgi		0	0	0.001108	2.20396	2	1141.72	1.18705	116.654	0
	High	YNMSNGGPAPEAVTEK	1	1	1	jgi		0	0	0.00162	2.18056	2	1664.76	2.74383	35.5642	0
jgi	Pirin1 73014|mRNA:PIIN_02219	12.5159	7.55	1	4	4	5	702	80.2453	5.0083
	A2	Sequence	# PSMs	# Proteins	# Protein Groups	Protein Group Accessions	Modifications	ΔCn	q-Value	PEP	XCorr	Charge	MH+ [Da]	ΔM [ppm]	RT [min]	# Missed Cleavages
	High	HFSVEGQLEFK	1	1	1	jgi		0	0	3.054e-05	2.79127	2	1320.66	0.77087	82.8623	0
	High	EIFLREIISNASDALDK	2	1	1	jgi		0	0	5.619e-09	2.53507	2	1934.03	3.76919	122.724	1
	High	ADLVNNLGTIAK	1	1	1	jgi		0	0	0.0002982	2.50525	2	1228.69	1.57454	59.0915	0
	High	SLTNDWEEHLAVK	1	1	1	jgi		0	0	0.002772	2.25906	3	1541.76	0.503813	59.5087	0
jgi	Pirin1 75740|mRNA:PIIN_04931	11.7331	8.97	1	3	3	4	468	49.3031	6.29053
	A2	Sequence	# PSMs	# Proteins	# Protein Groups	Protein Group Accessions	Modifications	ΔCn	q-Value	PEP	XCorr	Charge	MH+ [Da]	ΔM [ppm]	RT [min]	# Missed Cleavages
	High	TLINAYLTNIGIAESK	1	1	1	jgi		0	0	1.202e-07	4.71171	2	1720.95	2.91073	100.896	0
	High	AIISTLSIDNLK	2	1	1	jgi		0	0	2.009e-05	2.84589	2	1287.76	4.53247	88.4944	0
	High	SSTGAASANDLAAK	1	1	1	jgi		0	0	7.62e-05	2.02218	2	1263.62	1.25586	21.0206	0
jgi	Pirin1 73442|mRNA:PIIN_02643	10.57	7.24	1	3	3	4	539	57.7663	6.65381
	A2	Sequence	# PSMs	# Proteins	# Protein Groups	Protein Group Accessions	Modifications	ΔCn	q-Value	PEP	XCorr	Charge	MH+ [Da]	ΔM [ppm]	RT [min]	# Missed Cleavages
	High	IGLFGGAGVGK	2	1	1	jgi		0	0	1.169e-05	3.0956	2	975.563	0.668855	62.2278	0
	High	TIAMDGTEGLVRGQK	1	1	1	jgi		0	0	0.000165	2.45732	3	1575.82	1.78287	43.0686	1
	High	TVLIQELINNVAK	1	1	1	jgi		0	0	2.318e-05	2.29959	2	1454.86	0.631592	116.496	0
jgi	Pirin1 78448|mRNA:PIIN_07640	8.73188	5.51	1	4	4	4	889	98.8392	7.32764
	A2	Sequence	# PSMs	# Proteins	# Protein Groups	Protein Group Accessions	Modifications	ΔCn	q-Value	PEP	XCorr	Charge	MH+ [Da]	ΔM [ppm]	RT [min]	# Missed Cleavages
	High	SQGNYNVGSLK	1	1	1	jgi		0	0	0.0008342	2.41123	2	1166.58	2.25265	30.5276	0
	High	APFSFTITR	1	1	1	jgi		0	0	0.02536	2.25908	2	1039.56	2.49017	69.2598	0
	High	DFELVVAPSK	1	1	1	jgi		0	0	0.0002315	2.04854	2	1104.6	3.70501	65.8119	0
	High	ADLVLAGNAcNVYGTDIPK	1	1	1	jgi	C10(Carbamidomethyl)	0	0	0.0001012	2.01303	2	1990.99	1.01049	77.552	0
jgi	Pirin1 75749|mRNA:PIIN_04941	8.65882	10.1	1	3	3	3	406	42.7427	6.72705
	A2	Sequence	# PSMs	# Proteins	# Protein Groups	Protein Group Accessions	Modifications	ΔCn	q-Value	PEP	XCorr	Charge	MH+ [Da]	ΔM [ppm]	RT [min]	# Missed Cleavages
	High	TDLSSLTAYK	1	1	1	jgi		0	0	0.0001069	2.95771	2	1098.57	1.14333	50.5986	0
	High	QAQVKPVIATLSQANLK	1	1	1	jgi		0	0	0.0007424	2.92372	3	1809.06	1.69744	86.8394	0
	High	LQTIASSASGSGGK	1	1	1	jgi		0	0	0.0001025	2.77739	2	1263.66	2.12282	23.5773	0
jgi	Pirin1 76245|mRNA:PIIN_05440	7.87911	11.25	1	3	3	3	471	51.7305	6.66846
	A2	Sequence	# PSMs	# Proteins	# Protein Groups	Protein Group Accessions	Modifications	ΔCn	q-Value	PEP	XCorr	Charge	MH+ [Da]	ΔM [ppm]	RT [min]	# Missed Cleavages
	High	QGEPVTVHFNTGEK	1	1	1	jgi		0	0	0.0004179	3.13631	3	1542.76	0.931711	38.3383	0
	High	VVGLHMVGAGSDEALQGFSVAVK	1	1	1	jgi		0	0	0.0001975	2.61292	3	2271.19	2.42775	101.846	0
	High	VAVVEATGVLGGccVK	1	1	1	jgi	C13(Carbamidomethyl); C14(Carbamidomethyl)	0	0	7.393e-05	2.12987	2	1618.84	4.28397	61.0389	0
jgi	Pirin1 77418|mRNA:PIIN_06613	7.81292	5.67	1	2	2	3	353	36.4157	5.13525
	A2	Sequence	# PSMs	# Proteins	# Protein Groups	Protein Group Accessions	Modifications	ΔCn	q-Value	PEP	XCorr	Charge	MH+ [Da]	ΔM [ppm]	RT [min]	# Missed Cleavages
	High	TPDYIQVTGR	1	1	1	jgi		0	0	0.0001402	2.86217	2	1149.59	2.11506	42.0847	0
	High	GAITGVQFMK	1	1	1	jgi		0	0	0.0007445	2.56192	2	1051.56	1.79184	57.1988	0
	High	GAITGVQFmK	1	1	1	jgi	M9(Oxidation)	0	0	0.00379	2.38882	2	1067.56	3.32652	42.8985	0
jgi	Pirin1 77483|mRNA:PIIN_06679	7.49465	5.01	1	2	2	3	599	63.9209	6.27783
	A2	Sequence	# PSMs	# Proteins	# Protein Groups	Protein Group Accessions	Modifications	ΔCn	q-Value	PEP	XCorr	Charge	MH+ [Da]	ΔM [ppm]	RT [min]	# Missed Cleavages
	High	IQQVSNPSGTVSTGGLGEPK	1	1	1	jgi		0	0	1.581e-07	2.94718	2	1956.01	1.68102	41.7303	0
	High	IDNFVGHVAR	2	1	1	jgi		0	0	0.0003282	2.305	3	1127.6	2.44016	36.3624	0
jgi	Pirin1 74913|mRNA:PIIN_04110	7.46089	15.27	1	3	3	3	203	22.6382	5.13525
	A2	Sequence	# PSMs	# Proteins	# Protein Groups	Protein Group Accessions	Modifications	ΔCn	q-Value	PEP	XCorr	Charge	MH+ [Da]	ΔM [ppm]	RT [min]	# Missed Cleavages
	High	TSLMNQYVNK	1	1	1	jgi		0	0	0.001078	2.8428	2	1197.6	3.49734	40.404	0
	High	VIILGDSGVGK	1	1	1	jgi		0	0	0.0002063	2.5814	2	1057.63	3.26996	53.2386	0
	High	ATIGADFLTK	1	1	1	jgi		0	0	0.04064	2.0367	2	1036.57	3.21735	60.3764	0
jgi	Pirin1 81840|mRNA:PIIN_11001	7.41815	11.9	1	2	2	3	252	27.0064	6.11279
	A2	Sequence	# PSMs	# Proteins	# Protein Groups	Protein Group Accessions	Modifications	ΔCn	q-Value	PEP	XCorr	Charge	MH+ [Da]	ΔM [ppm]	RT [min]	# Missed Cleavages
	High	SLSEFFSFcGK	2	1	1	jgi	C9(Carbamidomethyl)	0	0	2.288e-05	2.59354	2	1308.6	1.94963	97.4976	0
	High	ISSIQHESGAGTATITFEK	1	1	1	jgi		0	0	5.815e-05	2.49431	3	1977	2.1426	45.266	0
jgi	Pirin1 73811|mRNA:PIIN_03008	6.67011	5.41	1	2	2	2	462	50.0792	9.14404
	A2	Sequence	# PSMs	# Proteins	# Protein Groups	Protein Group Accessions	Modifications	ΔCn	q-Value	PEP	XCorr	Charge	MH+ [Da]	ΔM [ppm]	RT [min]	# Missed Cleavages
	High	AHVNVVVIGHVDSGK	1	1	1	jgi		0	0	8.23e-06	4.17812	3	1530.84	0.00520599	39.1246	0
	High	STTTGHLIYK	1	1	1	jgi		0	0	0.00254	2.49199	2	1120.6	1.90339	25.8338	0
jgi	Pirin1 75492|mRNA:PIIN_04685	6.65826	6.78	1	2	2	2	428	46.1091	6.69775
	A2	Sequence	# PSMs	# Proteins	# Protein Groups	Protein Group Accessions	Modifications	ΔCn	q-Value	PEP	XCorr	Charge	MH+ [Da]	ΔM [ppm]	RT [min]	# Missed Cleavages
	High	AALPYSAVDPTAHPDYK	1	1	1	jgi		0	0	2.456e-07	3.61718	3	1815.89	0.749481	52.0972	0
	High	AYVPTASVRSTK	1	1	1	jgi		0	0	0.002304	3.04108	3	1279.7	0.892779	26.3881	1
jgi	Pirin1 73288|mRNA:PIIN_02492	6.32593	3.3	1	2	2	2	909	95.8097	6.62451
	A2	Sequence	# PSMs	# Proteins	# Protein Groups	Protein Group Accessions	Modifications	ΔCn	q-Value	PEP	XCorr	Charge	MH+ [Da]	ΔM [ppm]	RT [min]	# Missed Cleavages
	High	TIVADDAcKPLPADTPDLSK	1	1	1	jgi	C8(Carbamidomethyl)	0	0	1.367e-05	3.25573	3	2127.07	1.87109	51.3732	0
	High	GQNYPTILFR	1	1	1	jgi		0	0	0.0002554	3.0702	2	1208.64	2.2122	70.5991	0
jgi	Pirin1 75938|mRNA:PIIN_05132	6.24515	25.33	1	2	2	2	150	16.6629	4.43701
	A2	Sequence	# PSMs	# Proteins	# Protein Groups	Protein Group Accessions	Modifications	ΔCn	q-Value	PEP	XCorr	Charge	MH+ [Da]	ΔM [ppm]	RT [min]	# Missed Cleavages
	High	EADTNGDGKIDYAEFVK	1	1	1	jgi		0	0	3.283e-06	3.51033	3	1871.87	2.49283	53.586	1
	High	NGDGFVTLSELGQVMENLGEK	1	1	1	jgi		0	0	6.201e-07	2.73482	2	2237.08	3.89561	126.277	0
jgi	Pirin1 73034|mRNA:PIIN_02239	6.02008	5.81	1	2	2	2	499	52.9785	6.59521
	A2	Sequence	# PSMs	# Proteins	# Protein Groups	Protein Group Accessions	Modifications	ΔCn	q-Value	PEP	XCorr	Charge	MH+ [Da]	ΔM [ppm]	RT [min]	# Missed Cleavages
	High	TALLVLSTPDVLSDLPK	1	1	1	jgi		0	0	5.614e-07	3.3532	2	1782.03	1.20227	119.403	0
	High	GSVANMSLGGGK	1	1	1	jgi		0	0	4.782e-05	2.66688	2	1077.54	0.700971	33.8178	0
jgi	Pirin1 72913|mRNA:PIIN_02117	5.88493	6.8	1	2	2	2	338	36.1865	7.09326
	A2	Sequence	# PSMs	# Proteins	# Protein Groups	Protein Group Accessions	Modifications	ΔCn	q-Value	PEP	XCorr	Charge	MH+ [Da]	ΔM [ppm]	RT [min]	# Missed Cleavages
	High	RVVDLIAFMASK	1	1	1	jgi		0	0	8.445e-06	3.01092	2	1349.77	3.33334	115.938	1
	High	AGISLNNNFVK	1	1	1	jgi		0	0	0.002414	2.87401	2	1176.64	2.12022	57.007	0
jgi	Pirin1 70863|mRNA:PIIN_00112	5.83064	6.74	1	2	2	2	445	49.1382	6.53662
	A2	Sequence	# PSMs	# Proteins	# Protein Groups	Protein Group Accessions	Modifications	ΔCn	q-Value	PEP	XCorr	Charge	MH+ [Da]	ΔM [ppm]	RT [min]	# Missed Cleavages
	High	AVYGTSYTYGGScK	1	1	1	jgi	C13(Carbamidomethyl)	0	0	5.331e-08	3.02842	2	1513.67	1.83637	33.4596	0
	High	TTGSSDDYAYVVTGVK	1	1	1	jgi		0	0	4.523e-06	2.80221	2	1662.79	2.22819	53.9305	0
jgi	Pirin1 77808|mRNA:PIIN_07002	5.58996	4.34	1	2	2	2	715	81.2803	6.78564
	A2	Sequence	# PSMs	# Proteins	# Protein Groups	Protein Group Accessions	Modifications	ΔCn	q-Value	PEP	XCorr	Charge	MH+ [Da]	ΔM [ppm]	RT [min]	# Missed Cleavages
	High	LVETSLSLDNDLVK	1	1	1	jgi		0	0	0.0001009	2.83913	2	1545.84	1.33107	80.6376	0
	High	EHFPVNVVVPAILDIYK	1	1	1	jgi		0	0	0.000282	2.75083	3	1953.09	2.19548	129.5	0
jgi	Pirin1 73553|mRNA:PIIN_02752	5.43295	5.72	1	2	2	2	472	49.3929	7.57666
	A2	Sequence	# PSMs	# Proteins	# Protein Groups	Protein Group Accessions	Modifications	ΔCn	q-Value	PEP	XCorr	Charge	MH+ [Da]	ΔM [ppm]	RT [min]	# Missed Cleavages
	High	VATLDDYLPAASGK	1	1	1	jgi		0	0	0.0001134	2.72012	2	1420.73	0.485837	63.3561	0
	High	EIPTFTWLDTIAK	1	1	1	jgi		0	0	2.081e-05	2.71283	2	1534.82	0.869563	119.13	0
jgi	Pirin1 75213|mRNA:PIIN_04409	5.4321	6.53	1	2	2	2	398	39.9805	4.58936
	A2	Sequence	# PSMs	# Proteins	# Protein Groups	Protein Group Accessions	Modifications	ΔCn	q-Value	PEP	XCorr	Charge	MH+ [Da]	ΔM [ppm]	RT [min]	# Missed Cleavages
	High	NFLAAAATILTVEAR	1	1	1	jgi		0	0	4.394e-07	3.05693	2	1560.88	3.40003	129.012	0
	High	AVSAATVTVLK	1	1	1	jgi		0	0	0.00206	2.37517	2	1059.64	3.24959	48.3279	0
jgi	Pirin1 70824|mRNA:PIIN_00073	5.37012	4.81	1	2	2	2	644	68.6346	5.35107
	A2	Sequence	# PSMs	# Proteins	# Protein Groups	Protein Group Accessions	Modifications	ΔCn	q-Value	PEP	XCorr	Charge	MH+ [Da]	ΔM [ppm]	RT [min]	# Missed Cleavages
	High	LSSGNAVTPVLLGK	1	1	1	jgi		0	0	2.276e-05	2.85045	2	1355.79	3.86634	61.948	0
	High	TVLSQVAVGDIVSLGGK	1	1	1	jgi		0	0	3.71e-05	2.51968	2	1642.94	4.18896	98.9491	0
jgi	Pirin1 76261|mRNA:PIIN_05456	5.309	12.44	1	2	2	2	217	22.8675	5.26221
	A2	Sequence	# PSMs	# Proteins	# Protein Groups	Protein Group Accessions	Modifications	ΔCn	q-Value	PEP	XCorr	Charge	MH+ [Da]	ΔM [ppm]	RT [min]	# Missed Cleavages
	High	IVPVINcTPLSGAAGK	1	1	1	jgi	C7(Carbamidomethyl)	0	0	1.939e-05	2.86199	2	1596.88	3.58024	78.6575	0
	High	STNVSSTYQIK	1	1	1	jgi		0	0	1.339e-05	2.44701	2	1227.63	4.51399	29.8861	0
jgi	Pirin1 75058|mRNA:PIIN_04255	5.22815	7.08	1	2	2	2	325	34.3387	5.79541
	A2	Sequence	# PSMs	# Proteins	# Protein Groups	Protein Group Accessions	Modifications	ΔCn	q-Value	PEP	XCorr	Charge	MH+ [Da]	ΔM [ppm]	RT [min]	# Missed Cleavages
	High	HVWGDVAREIGK	1	1	1	jgi		0	0	0.0002154	2.64181	3	1366.72	0.22995	87.1142	1
	High	LATSELGPAAK	1	1	1	jgi		0	0	0.0002317	2.58634	2	1057.59	1.6665	33.1706	0
jgi	Pirin1 78759|mRNA:PIIN_07952	5.08762	8.82	1	2	2	2	374	37.5174	4.53857
	A2	Sequence	# PSMs	# Proteins	# Protein Groups	Protein Group Accessions	Modifications	ΔCn	q-Value	PEP	XCorr	Charge	MH+ [Da]	ΔM [ppm]	RT [min]	# Missed Cleavages
	High	QIASIGGDPLK	1	1	1	jgi		0	0	0.005457	2.65847	2	1098.62	1.54897	49.8119	0
	High	ALERNTGSVGLASVQcTSIQAK	1	1	1	jgi	C16(Carbamidomethyl)	0	0	0.0002222	2.42916	3	2290.19	2.09043	47.7018	1
jgi	Pirin1 76364|mRNA:PIIN_05558	5.07425	8.58	1	2	2	2	268	29.5364	7.54736
	A2	Sequence	# PSMs	# Proteins	# Protein Groups	Protein Group Accessions	Modifications	ΔCn	q-Value	PEP	XCorr	Charge	MH+ [Da]	ΔM [ppm]	RT [min]	# Missed Cleavages
	High	STIGVEFATR	1	1	1	jgi		0	0	0.0004295	2.64403	2	1080.57	1.08866	51.0035	0
	High	AQIWDTAGQERYR	1	1	1	jgi		0	0	0.01227	2.43022	3	1593.78	1.60737	40.7369	1
jgi	Pirin1 72210|mRNA:PIIN_01431	5.04375	21.26	1	2	2	2	127	14.0822	5.52881
	A2	Sequence	# PSMs	# Proteins	# Protein Groups	Protein Group Accessions	Modifications	ΔCn	q-Value	PEP	XCorr	Charge	MH+ [Da]	ΔM [ppm]	RT [min]	# Missed Cleavages
	High	IAGPLISPESLEAGASIK	1	1	1	jgi		0	0	1.857e-05	2.89869	2	1752.97	-0.627032	92.1219	0
	High	NQENGFITK	1	1	1	jgi		0	0.004	0.101	2.14506	2	1050.52	2.9437	28.1524	0
jgi	Pirin1 78715|mRNA:PIIN_07908	4.98223	17.68	1	2	2	2	164	18.4982	4.729
	A2	Sequence	# PSMs	# Proteins	# Protein Groups	Protein Group Accessions	Modifications	ΔCn	q-Value	PEP	XCorr	Charge	MH+ [Da]	ΔM [ppm]	RT [min]	# Missed Cleavages
	High	AQLPADQVEAFEK	1	1	1	jgi		0	0	2.452e-05	2.60216	2	1445.73	1.05414	53.7505	0
	High	DIISDDEmFSDAFPVK	1	1	1	jgi	M8(Oxidation)	0	0	0.0004531	2.38007	2	1844.83	4.16811	86.8085	0
jgi	Pirin1 70970|mRNA:PIIN_00217	4.69446	3.6	1	2	2	2	666	73.0174	5.21143
	A2	Sequence	# PSMs	# Proteins	# Protein Groups	Protein Group Accessions	Modifications	ΔCn	q-Value	PEP	XCorr	Charge	MH+ [Da]	ΔM [ppm]	RT [min]	# Missed Cleavages
	High	HLIPSAASGESK	1	1	1	jgi		0	0	0.02255	2.3929	2	1196.62	-2.16781	25.1294	0
	High	IVSSIEQKEESK	1	1	1	jgi		0	0	0.001071	2.30157	3	1376.73	1.24059	19.831	1
jgi	Pirin1 78667|mRNA:PIIN_07859	4.47656	10.58	2	2	2	2	208	23.0237	6.78564
	A2	Sequence	# PSMs	# Proteins	# Protein Groups	Protein Group Accessions	Modifications	ΔCn	q-Value	PEP	XCorr	Charge	MH+ [Da]	ΔM [ppm]	RT [min]	# Missed Cleavages
	High	LLLIGDSGVGK	1	2	1	jgi		0	0	0.002854	2.3936	2	1071.64	3.43169	66.0102	0
	High	LQIWDTAGQER	1	2	1	jgi		0	0	0.003394	2.08296	2	1316.66	3.29818	54.9593	0
jgi	Pirin1 78495|mRNA:PIIN_07689	4.44024	4.78	1	2	2	2	502	56.1132	6.56592
	A2	Sequence	# PSMs	# Proteins	# Protein Groups	Protein Group Accessions	Modifications	ΔCn	q-Value	PEP	XCorr	Charge	MH+ [Da]	ΔM [ppm]	RT [min]	# Missed Cleavages
	High	SLPPTFTVLPNVIEK	1	1	1	jgi		0	0	0.001855	2.30999	2	1654.95	2.54692	105.697	0
	High	cGYDDYMSK	1	1	1	jgi	C1(Carbamidomethyl)	0	0	0.0005629	2.13025	2	1138.42	3.33376	30.3007	0
jgi	Pirin1 73816|mRNA:PIIN_03013	4.2964	6.17	1	2	2	2	373	39.4322	4.79248
	A2	Sequence	# PSMs	# Proteins	# Protein Groups	Protein Group Accessions	Modifications	ΔCn	q-Value	PEP	XCorr	Charge	MH+ [Da]	ΔM [ppm]	RT [min]	# Missed Cleavages
	High	TGINIWFFSR	1	1	1	jgi		0	0	0.001925	2.26897	2	1240.65	1.78328	116.068	0
	High	NYVNAYFELASVK	1	1	1	jgi		0	0	0.007326	2.02743	2	1517.77	3.35426	92.2578	0

## Sheet: S3d 14dpi
Accession	Description	Score	Coverage	# Proteins	# Unique Peptides	# Peptides	# PSMs	# AAs	MW [kDa]	calc. pI
jgi	Pirin1 74136|mRNA:PIIN_03333	153.658	83.59	1	7	7	49	195	21.9667	6.60986
	A2	Sequence	# PSMs	# Proteins	# Protein Groups	Protein Group Accessions	Modifications	ΔCn	q-Value	PEP	XCorr	Charge	MH+ [Da]	ΔM [ppm]	RT [min]	# Missed Cleavages
	High	TITLEVESSDTIDNVK	8	1	1	jgi		0	0	0.0001899	5.18863	2	1763.89	1.48024	73.2716	0
	High	TLTGKTITLEVESSDTIDNVK	2	1	1	jgi		0	0	0.0002532	4.47383	3	2264.19	1.18674	92.6449	1
	High	QLEDGRTLSDYNIQK	3	1	1	jgi		0	0	0.001536	4.207	3	1779.89	-0.165905	38.2464	1
	High	EGIPPDQQRLIFAGK	14	1	1	jgi		0	0	0.001859	3.19534	2	1668.91	-0.124327	88.3548	1
	High	MQIFVKTLTGK	5	1	1	jgi		0	0	0.003179	3.16276	2	1265.73	3.19366	99.2168	1
	High	ESTLHLVLRLR	5	1	1	jgi		0	0	0.00289	3.0677	2	1336.81	1.51832	114.928	1
	High	mQIFVKTLTGK	4	1	1	jgi	M1(Oxidation)	0	0	0.003153	2.63029	2	1281.73	2.83535	86.2765	1
	High	ESTLHLVLR	8	1	1	jgi		0	0.002	0.004538	3.1545	2	1067.62	1.22385	94.7735	0
jgi	Pirin1 79864|mRNA:PIIN_09051	47.8307	13.93	1	5	7	15	603	64.5525	6.43018
	A2	Sequence	# PSMs	# Proteins	# Protein Groups	Protein Group Accessions	Modifications	ΔCn	q-Value	PEP	XCorr	Charge	MH+ [Da]	ΔM [ppm]	RT [min]	# Missed Cleavages
	High	GIRNYPYSTSTSVNPLK	4	1	1	jgi		0	0	0.0001696	5.24124	3	1896.98	1.52706	83.7483	1
	High	AAWIQADTNRYSGK	3	1	1	jgi		0	0	0.0006098	3.93049	3	1580.79	2.36098	36.275	1
	High	DSSVPDFVLGVWVYNNSK	1	1	1	jgi		0	0	0.0007027	3.18354	2	2025.98	-4.86292	120.232	0
	High	NYPYSTSTSVNPLK	1	1	1	jgi		0	0	0.0008469	2.77051	2	1570.78	1.73298	48.4766	0
	High	TFNFQNDNFGK	2	2	2	jgi		0	0	0.001667	2.51477	2	1331.6	2.06844	49.4327	0
	High	QSASGQVFNYK	1	1	1	jgi		0	0.002	0.003662	4.00979	2	1228.6	2.21795	33.884	0
	High	IHDINYRYGFTEK	3	2	2	jgi		0	0.002	0.007512	3.7416	3	1655.82	0.288731	94.6152	1
jgi	Pirin1 71181|mRNA:PIIN_00425	39.601	16.86	1	5	7	12	617	66.1467	5.84619
	A2	Sequence	# PSMs	# Proteins	# Protein Groups	Protein Group Accessions	Modifications	ΔCn	q-Value	PEP	XCorr	Charge	MH+ [Da]	ΔM [ppm]	RT [min]	# Missed Cleavages
	High	GIRSYPYSTSTSTNPYK	3	1	1	jgi		0	0	0.0005999	5.00435	3	1921.93	0.724675	32.9833	1
	High	GSTSATTQQSSSGQVFNYK	1	1	1	jgi		0	0	0.0006686	3.17678	2	1977.92	2.25885	34.4399	0
	High	DSSVPDWVLGVWVYNNPK	1	1	1	jgi		0	0	0.0009489	2.98866	2	2075.03	4.65307	122.566	0
	High	SYPYSTSTSTNPYK	1	1	1	jgi		0	0	0.001235	2.91488	2	1595.73	3.02003	31.9876	0
	High	TFNFQNDNFGK	2	2	2	jgi		0	0	0.001667	2.51477	2	1331.6	2.06844	49.4327	0
	High	IHDINYRYGFTEK	3	2	2	jgi		0	0.002	0.007512	3.7416	3	1655.82	0.288731	94.6152	1
	High	YDTSVGPTSGQNVDAARVNAFFISNK	1	1	1	jgi		0	0.002	0.004871	2.29284	3	2758.35	1.40256	97.4302	1
jgi	Pirin1 79486|mRNA:PIIN_08676	33.0819	28.96	1	11	11	11	549	60.8619	6.31592
	A2	Sequence	# PSMs	# Proteins	# Protein Groups	Protein Group Accessions	Modifications	ΔCn	q-Value	PEP	XCorr	Charge	MH+ [Da]	ΔM [ppm]	RT [min]	# Missed Cleavages
	High	HFVALSTNTK	1	1	1	jgi		0	0	0.0007444	3.83087	2	1117.6	1.0492	29.1315	0
	High	TFTTQETITNAETAK	1	1	1	jgi		0	0	0.0007429	3.80255	2	1655.81	1.38391	38.7485	0
	High	FSREYSAPNASFLLDFSK	1	1	1	jgi		0	0	0.001689	3.70905	3	2079.02	-1.22227	115.859	1
	High	MTPSTLGALIALYEHK	1	1	1	jgi		0	0	0.001319	3.2435	3	1744.93	1.66732	127.169	0
	High	EcDPETTLFIIASK	1	1	1	jgi	C2(Carbamidomethyl)	0	0	0.001283	2.96912	2	1623.79	-0.914842	100.247	0
	High	FADYFQQGDMESNGK	1	1	1	jgi		0	0	0.0004681	2.64331	2	1736.72	0.247868	51.0067	0
	High	LIPADFLAPANSLNDVGGDK	1	1	1	jgi		0	0	0.001899	2.45069	2	2027.05	2.03265	106.607	0
	High	ELGPNASEALIK	1	1	1	jgi		0	0.002	0.003464	2.90654	2	1241.67	0.172689	50.9062	0
	High	ALLEGAHEMDK	1	1	1	jgi		0	0.002	0.003678	2.64503	2	1213.59	0.370262	29.7921	0
	High	NLIDEEVFAALIQLVK	1	1	1	jgi		0	0.002	0.005359	2.33027	3	1815.03	3.13784	138.508	0
	High	DLFAADPDRFKK	1	1	1	jgi		0	0.006	0.07794	2.55101	3	1422.74	0.667219	94.6949	2
jgi	Pirin1 73755|mRNA:PIIN_02952	29.4483	28.03	1	4	4	7	289	30.2031	6.62451
	A2	Sequence	# PSMs	# Proteins	# Protein Groups	Protein Group Accessions	Modifications	ΔCn	q-Value	PEP	XCorr	Charge	MH+ [Da]	ΔM [ppm]	RT [min]	# Missed Cleavages
	High	TLNANWFNYANYGNSYQTAMKK	2	1	1	jgi		0	0	4.124e-05	5.53586	3	2599.21	1.62953	103.591	1
	High	AGNIQVYWHVIYK	3	1	1	jgi		0	0	0.00109	4.61006	2	1590.84	0.958346	107.393	0
	High	TLTHEVGHWLGLYHVFQGGcSGSGDYVSDTPPQSK	1	1	1	jgi	C20(Carbamidomethyl)	0	0	0.0001386	4.47557	4	3816.78	1.96027	125.069	0
	High	ATSQSATYRGI	1	1	1	jgi		0	0.002	0.005613	3.19305	2	1154.58	2.17033	27.4486	1
jgi	Pirin1 72394|mRNA:PIIN_01611	28.253	10.82	1	6	6	8	647	70.5292	5.24951
	A2	Sequence	# PSMs	# Proteins	# Protein Groups	Protein Group Accessions	Modifications	ΔCn	q-Value	PEP	XCorr	Charge	MH+ [Da]	ΔM [ppm]	RT [min]	# Missed Cleavages
	High	YRQEDEAAAARISAK	1	1	1	jgi		0	0	0.001559	4.59738	3	1678.85	1.96431	20.5021	2
	High	KLEDAINETIK	2	1	1	jgi		0	0	0.0004367	4.36196	2	1273.7	1.44183	40.4003	1
	High	IINEPTAAAIAYGLDK	2	1	1	jgi		0	0	0.0001638	3.77852	2	1659.9	0.0855722	88.465	0
	High	WLDASQEASKEEYEEK	1	1	1	jgi		0	0	0.0009135	3.01757	3	1941.87	0.309011	35.4064	1
	High	ITITNDKGR	1	1	1	jgi		0	0.002	0.0176	2.519	3	1017.57	1.6283	16.7007	1
	High	SNRITITNDK	1	1	1	jgi		0	0.006	0.0675	2.73058	3	1161.62	2.19454	19.156	1
jgi	Pirin1 76045|mRNA:PIIN_05242	27.9607	21.64	1	4	4	10	342	36.3326	6.85889
	A2	Sequence	# PSMs	# Proteins	# Protein Groups	Protein Group Accessions	Modifications	ΔCn	q-Value	PEP	XCorr	Charge	MH+ [Da]	ΔM [ppm]	RT [min]	# Missed Cleavages
	High	AGTIVHEATHFTANGGTQDYAYGQTNAK	1	1	1	jgi		0	0	0.0005401	3.92655	3	2923.36	0.500588	89.3181	0
	High	YSTWFGAYTASRK	2	1	1	jgi		0	0.002	0.004487	3.82199	3	1537.75	1.70741	97.255	1
	High	ATVLSHFSK	6	1	1	jgi		0	0.002	0.007298	2.68304	3	989.542	0.263134	31.0498	0
	High	SNPSNAVMNADSHEYFAENNPALS	1	1	1	jgi		0	0.002	0.005094	2.46407	2	2579.12	4.25113	71.281	0
jgi	Pirin1 75741|mRNA:PIIN_04932	25.5402	20.7	1	6	6	8	401	42.5507	6.65381
	A2	Sequence	# PSMs	# Proteins	# Protein Groups	Protein Group Accessions	Modifications	ΔCn	q-Value	PEP	XCorr	Charge	MH+ [Da]	ΔM [ppm]	RT [min]	# Missed Cleavages
	High	TLVTTYLSNIGISSSK	2	1	1	jgi		0	0	0.000139	4.38306	2	1683.91	-1.06473	100.8	0
	High	AVLATLSQANLK	1	1	1	jgi		0	0	0.001264	3.19988	2	1228.73	0.0818063	55.621	0
	High	TIATAAPGTGGAITVK	1	1	1	jgi		0	0	0.0004724	3.11023	2	1428.81	1.51009	43.0338	0
	High	NDLAILTAYNNRYYR	1	1	1	jgi		0	0.002	0.003876	3.10783	3	1859.94	1.87222	101.354	1
	High	TFTNSFTMPSVIAR	2	1	1	jgi		0	0.002	0.005263	3.00434	2	1571.79	1.49633	96.9195	0
	High	SYANSGIAVK	1	1	1	jgi		0	0.002	0.007314	2.48701	2	1009.53	0.762488	27.4348	0
jgi	Pirin1 76263|mRNA:PIIN_05458	25.2526	21.78	1	6	6	8	326	35.9278	5.8208
	A2	Sequence	# PSMs	# Proteins	# Protein Groups	Protein Group Accessions	Modifications	ΔCn	q-Value	PEP	XCorr	Charge	MH+ [Da]	ΔM [ppm]	RT [min]	# Missed Cleavages
	High	SKGGDIDAQASAALDRLLVEFGK	2	1	1	jgi		0	0	0.0001621	4.53088	3	2361.24	1.29229	132.343	2
	High	HLIELYQSLGIPK	2	1	1	jgi		0	0	0.0001046	4.51804	2	1510.87	2.42336	112.924	0
	High	KFAEDGDTLK	1	1	1	jgi		0	0.002	0.01862	2.86601	2	1123.57	4.1237	22.0173	1
	High	DYQGDEDPGVQSVKK	1	1	1	jgi		0	0.002	0.007114	2.44442	3	1664.78	2.26585	21.5114	1
	High	LIDVAVEYGK	1	1	1	jgi		0	0.002	0.005119	2.09534	2	1106.61	1.36821	53.5624	0
	High	FAEDGDTLK	1	1	1	jgi		0	0.002	0.007054	2.08782	2	995.47	1.6493	26.6132	0
jgi	Pirin1 74786|mRNA:PIIN_03984	21.6301	18	1	7	7	7	561	61.2252	6.0874
	A2	Sequence	# PSMs	# Proteins	# Protein Groups	Protein Group Accessions	Modifications	ΔCn	q-Value	PEP	XCorr	Charge	MH+ [Da]	ΔM [ppm]	RT [min]	# Missed Cleavages
	High	SIFDFDLISDFLTTNTSFK	1	1	1	jgi		0	0	0.0001739	4.07658	2	2211.09	3.89155	137.049	0
	High	YNMSNGGPAPEAVTEK	1	1	1	jgi		0	0	0.00166	3.38972	2	1664.76	3.18378	34.3214	0
	High	SMPTSGAIDLVAK	1	1	1	jgi		0	0	0.002572	2.4103	2	1289.68	2.56199	58.1354	0
	High	LIIGRNGILSTPAASNVIRK	1	1	1	jgi		0	0.002	0.004847	3.3708	4	2093.26	2.13404	112.931	2
	High	TIVVGGDGRFFNTEAIQTILK	1	1	1	jgi		0	0.002	0.005055	2.92055	3	2279.24	-0.395185	122.56	1
	High	GVEVFEVPTGWK	1	1	1	jgi		0	0.002	0.005518	2.36873	2	1347.7	2.34182	97.9748	0
	High	NGILSTPAASNVIRK	1	1	1	jgi		0	0.004	0.02986	3.09346	3	1540.89	2.8572	47.3359	1
jgi	Pirin1 80330|mRNA:PIIN_09515	19.9656	27.84	2	2	2	5	97	10.8631	11.1948
	A2	Sequence	# PSMs	# Proteins	# Protein Groups	Protein Group Accessions	Modifications	ΔCn	q-Value	PEP	XCorr	Charge	MH+ [Da]	ΔM [ppm]	RT [min]	# Missed Cleavages
	High	RISGLIYEETRGVLK	3	2	1	jgi		0	0	3.85e-05	5.62645	3	1733.99	2.15788	113.965	2
	High	DNIQGITKPAIR	2	2	1	jgi		0	0.002	0.003761	3.5515	3	1325.76	1.14637	37.2536	0
jgi	Pirin1 76226|mRNA:PIIN_05421	19.5681	11.52	1	4	4	5	521	57.4626	5.8208
	A2	Sequence	# PSMs	# Proteins	# Protein Groups	Protein Group Accessions	Modifications	ΔCn	q-Value	PEP	XCorr	Charge	MH+ [Da]	ΔM [ppm]	RT [min]	# Missed Cleavages
	High	IPIFSAAGLPHNEIAAQIcR	1	1	1	jgi	C19(Carbamidomethyl)	0	0	2.65928e-05	5.9324	3	2178.15	1.80928	114.248	0
	High	IPIFSAAGLPHNEIAAQIcRQAGLVK	2	1	1	jgi	C19(Carbamidomethyl)	0	0	0.0003044	4.58183	4	2774.51	-2.81033	124.814	1
	High	VTLFLNLANDPTIERIITPR	1	1	1	jgi		0	0.002	0.01536	2.73382	3	2296.31	4.68326	131.815	1
	High	QIYPPINVLPSLSR	1	1	1	jgi		0	0.002	0.004715	2.42102	2	1596.91	0.505596	109.091	0
jgi	Pirin1 75740|mRNA:PIIN_04931	18.618	12.39	1	4	4	6	468	49.3031	6.29053
	A2	Sequence	# PSMs	# Proteins	# Protein Groups	Protein Group Accessions	Modifications	ΔCn	q-Value	PEP	XCorr	Charge	MH+ [Da]	ΔM [ppm]	RT [min]	# Missed Cleavages
	High	TLINAYLTNIGIAESK	2	1	1	jgi		0	0	0.0002854	4.29686	2	1720.95	1.63396	106.15	0
	High	AIISTLSIDNLK	2	1	1	jgi		0	0	0.001367	3.10224	2	1287.75	-0.775933	93.6521	0
	High	TIASAAPGTGGAITVK	1	1	1	jgi		0	0	0.00165	3.02132	2	1414.79	-0.7006	41.3843	0
	High	SSTGAASANDLAAK	1	1	1	jgi		0	0.002	0.005803	2.24539	2	1263.62	0.386423	20.1464	0
jgi	Pirin1 75939|mRNA:PIIN_05133	18.444	8.05	1	2	2	6	149	16.8449	4.28467
	A2	Sequence	# PSMs	# Proteins	# Protein Groups	Protein Group Accessions	Modifications	ΔCn	q-Value	PEP	XCorr	Charge	MH+ [Da]	ΔM [ppm]	RT [min]	# Missed Cleavages
	High	KMKDTDSEEEIK	1	1	1	jgi		0	0	0.001462	4.06943	3	1452.69	-0.00479257	13.821	2
	High	MKDTDSEEEIK	2	1	1	jgi		0	0	0.001905	2.85728	2	1324.59	0.211717	16.6008	1
	High	KmKDTDSEEEIK	1	1	1	jgi	M2(Oxidation)	0	0.002	0.003633	3.61127	3	1468.68	-1.88263	12.6618	2
	High	mKDTDSEEEIK	2	1	1	jgi	M1(Oxidation)	0	0.002	0.01799	2.88812	2	1340.59	0.177897	14.1749	1
jgi	Pirin1 77373|mRNA:PIIN_06568	17.6849	10.82	1	4	4	5	416	43.1814	6.15088
	A2	Sequence	# PSMs	# Proteins	# Protein Groups	Protein Group Accessions	Modifications	ΔCn	q-Value	PEP	XCorr	Charge	MH+ [Da]	ΔM [ppm]	RT [min]	# Missed Cleavages
	High	IAGLTATSQTLGAATK	1	1	1	jgi		0	0	0.0004608	4.14629	2	1503.85	4.98133	50.2634	0
	High	SFSLSYGDGSTVSGK	2	1	1	jgi		0	0	0.0004362	4.10385	2	1491.7	1.2163	49.1745	0
	High	YNPSSSSTSKALGK	1	1	1	jgi		0	0	0.0009617	3.20635	3	1426.72	1.49554	17.5075	1
	High	ALGKSFSLSYGDGSTVSGK	1	1	1	jgi		0	0	0.0008199	3.06559	3	1860.93	0.464947	49.0058	1
jgi	Pirin1 80898|mRNA:PIIN_10082	16.5449	7.44	1	5	5	6	726	80.2934	6.07471
	A2	Sequence	# PSMs	# Proteins	# Protein Groups	Protein Group Accessions	Modifications	ΔCn	q-Value	PEP	XCorr	Charge	MH+ [Da]	ΔM [ppm]	RT [min]	# Missed Cleavages
	High	RTSYSSDFELHK	1	1	1	jgi		0	0	0.001559	3.74408	3	1469.7	1.9918	28.9564	1
	High	TSYSSDFELHK	1	1	1	jgi		0	0	0.003069	2.96913	3	1313.6	2.33304	35.0728	0
	High	FLAGPSPRTEPNAGFDTK	1	1	1	jgi		0	0.002	0.01201	2.94223	3	1904.96	2.578	45.724	1
	High	TVVNGRQDAFSQK	2	1	1	jgi		0	0.002	0.01842	2.37071	2	1449.75	1.44738	21.5239	1
	High	EFAPFVAEWQK	1	1	1	jgi		0	0.002	0.007678	2.05799	2	1351.67	2.31635	100.225	0
jgi	Pirin1 73839|mRNA:PIIN_03036	15.1672	14.92	1	4	4	5	315	34.0588	9.86182
	A2	Sequence	# PSMs	# Proteins	# Protein Groups	Protein Group Accessions	Modifications	ΔCn	q-Value	PEP	XCorr	Charge	MH+ [Da]	ΔM [ppm]	RT [min]	# Missed Cleavages
	High	GNTANVIRYFPTQALNFAFK	1	1	1	jgi		0	0	0.001505	3.93396	3	2272.19	2.26114	125.989	1
	High	LLIQNQDEMIK	1	1	1	jgi		0	0	0.003068	2.85757	2	1344.72	2.4008	53.2214	0
	High	GGGERQFNGLVDVYRK	1	1	1	jgi		0	0.002	0.004268	3.57674	3	1794.93	1.64025	97.1802	2
	High	LLIQNQDEmIK	1	1	1	jgi	M9(Oxidation)	0	0.002	0.004453	2.63541	2	1360.72	1.71378	42.3005	0
	High	YFPTQALNFAFK	1	1	1	jgi		0	0.002	0.00347	2.16352	2	1446.74	0.227862	112.56	0
jgi	Pirin1 72913|mRNA:PIIN_02117	14.6723	16.86	1	5	5	6	338	36.1865	7.09326
	A2	Sequence	# PSMs	# Proteins	# Protein Groups	Protein Group Accessions	Modifications	ΔCn	q-Value	PEP	XCorr	Charge	MH+ [Da]	ΔM [ppm]	RT [min]	# Missed Cleavages
	High	FGIVEGLMTTVHATTATQK	1	1	1	jgi		0	0.002	0.00432	2.50153	2	2005.04	-2.48384	119.186	0
	High	GAAANIIPSSTGAAK	1	1	1	jgi		0	0.002	0.003201	2.49475	2	1328.72	1.58833	38.5494	0
	High	RVVDLIAFMASK	2	1	1	jgi		0	0.002	0.008512	2.46434	2	1349.76	0.801074	123.995	1
	High	VVDLIAFMASK	1	1	1	jgi		0	0.002	0.003191	2.42272	2	1193.66	0.126065	116.993	0
	High	AGISLNNNFVK	1	1	1	jgi		0	0.002	0.004122	2.17305	2	1176.64	2.01648	55.0247	0
jgi	Pirin1 80552|mRNA:PIIN_09737	14.1096	27.31	1	5	5	5	227	24.9096	5.68115
	A2	Sequence	# PSMs	# Proteins	# Protein Groups	Protein Group Accessions	Modifications	ΔCn	q-Value	PEP	XCorr	Charge	MH+ [Da]	ΔM [ppm]	RT [min]	# Missed Cleavages
	High	EFADQLGIPFLETSAK	1	1	1	jgi		0	0	0.001969	3.23271	2	1765.9	1.3265	115.488	0
	High	LLVGNKSDLTSK	1	1	1	jgi		0	0	0.002939	2.97559	3	1274.74	4.26818	30.6263	1
	High	LLLIGDSGVGK	1	1	1	jgi		0	0	0.002235	2.45178	2	1071.64	1.72305	63.8559	0
	High	NATNVEQAFLTMAK	1	1	1	jgi		0	0	0.001463	2.36491	2	1537.77	3.97597	96.8998	0
	High	IRTIELEGK	1	1	1	jgi		0	0.004	0.0335	3.08462	3	1058.62	1.12025	32.0058	1
jgi	Pirin1 71782|mRNA:PIIN_01005	13.8076	9.84	1	4	4	5	579	62.6656	5.51611
	A2	Sequence	# PSMs	# Proteins	# Protein Groups	Protein Group Accessions	Modifications	ΔCn	q-Value	PEP	XCorr	Charge	MH+ [Da]	ΔM [ppm]	RT [min]	# Missed Cleavages
	High	HQLGIIGVITPDTK	2	1	1	jgi		0	0	0.001493	2.90984	2	1491.86	2.89981	105.78	0
	High	MNIAFDASGK	1	1	1	jgi		0	0.002	0.003268	2.70499	2	1053.51	3.28639	46.6601	0
	High	GTSSGAGPGTEFSDPVQAVQK	1	1	1	jgi		0	0.002	0.006539	2.68196	2	2019.97	3.53988	51.23	0
	High	QLLDIFEGVVSK	1	1	1	jgi		0	0.006	0.06536	2.18117	2	1347.76	2.96469	133.326	0
jgi	Pirin1 70877|mRNA:PIIN_00126	13.5341	3.58	1	1	2	4	335	34.7257	6.25244
	A2	Sequence	# PSMs	# Proteins	# Protein Groups	Protein Group Accessions	Modifications	ΔCn	q-Value	PEP	XCorr	Charge	MH+ [Da]	ΔM [ppm]	RT [min]	# Missed Cleavages
	High	RIFGVTTLDVVR	2	1	1	jgi		0	0	0.002537	3.26476	2	1375.81	2.06277	113.211	1
	High	IFGVTTLDVVR	2	2	2	jgi		0	0	0.002691	2.9588	2	1219.7	-0.237819	104.792	0
jgi	Pirin1 77242|mRNA:PIIN_06436	12.5017	21.4	1	4	4	5	229	24.6743	5.31299
	A2	Sequence	# PSMs	# Proteins	# Protein Groups	Protein Group Accessions	Modifications	ΔCn	q-Value	PEP	XCorr	Charge	MH+ [Da]	ΔM [ppm]	RT [min]	# Missed Cleavages
	High	ASQAWGAcVQQDGK	1	1	1	jgi	C8(Carbamidomethyl)	0	0	0.0005093	3.17755	2	1505.68	1.62019	30.2642	0
	High	ATGFSNAEEEQAGK	1	1	1	jgi		0	0	0.001329	2.89758	2	1438.65	3.41317	21.6219	0
	High	VLFVFTSADK	2	1	1	jgi		0	0.002	0.0125	2.19297	2	1126.62	2.13517	97.5995	0
	High	LITGQNPASAK	1	1	1	jgi		0	0.004	0.02677	2.12349	2	1099.61	0.880824	23.4645	0
jgi	Pirin1 73811|mRNA:PIIN_03008	12.4633	8.23	1	3	3	4	462	50.0792	9.14404
	A2	Sequence	# PSMs	# Proteins	# Protein Groups	Protein Group Accessions	Modifications	ΔCn	q-Value	PEP	XCorr	Charge	MH+ [Da]	ΔM [ppm]	RT [min]	# Missed Cleavages
	High	DGQTREHALLAFTLGVR	1	1	1	jgi		0	0	0.001076	3.3846	3	1884.01	1.58203	118.487	1
	High	STTTGHLIYK	2	1	1	jgi		0	0.002	0.009754	3.25376	2	1120.6	0.269396	24.1929	0
	High	IGGIGTVPVGR	1	1	1	jgi		0	0.002	0.006519	2.73437	2	1025.61	3.5763	46.6616	0
jgi	Pirin1 73014|mRNA:PIIN_02219	12.1932	5.7	1	3	3	4	702	80.2453	5.0083
	A2	Sequence	# PSMs	# Proteins	# Protein Groups	Protein Group Accessions	Modifications	ΔCn	q-Value	PEP	XCorr	Charge	MH+ [Da]	ΔM [ppm]	RT [min]	# Missed Cleavages
	High	EIFLREIISNASDALDK	2	1	1	jgi		0	0	0.00211	3.71345	3	1934.02	0.795742	127.172	1
	High	ADLVNNLGTIAK	1	1	1	jgi		0	0	0.002959	2.19319	2	1228.69	2.86608	57.2708	0
	High	HFSVEGQLEFK	1	1	1	jgi		0	0.002	0.005483	3.39468	2	1320.66	0.123851	92.6663	0
jgi	Pirin1 73442|mRNA:PIIN_02643	11.9816	4.82	1	2	2	4	539	57.7663	6.65381
	A2	Sequence	# PSMs	# Proteins	# Protein Groups	Protein Group Accessions	Modifications	ΔCn	q-Value	PEP	XCorr	Charge	MH+ [Da]	ΔM [ppm]	RT [min]	# Missed Cleavages
	High	TIAMDGTEGLVRGQK	2	1	1	jgi		0	0	0.001685	4.0068	3	1575.82	2.59624	41.1905	1
	High	IGLFGGAGVGK	1	1	1	jgi		0	0	0.001239	2.80391	2	975.563	0.29347	59.6986	0
	High	TIAmDGTEGLVRGQK	1	1	1	jgi	M4(Oxidation)	0	0.004	0.03423	2.2656	3	1591.82	3.65575	29.9016	1
jgi	Pirin1 78715|mRNA:PIIN_07908	10.7701	28.05	1	3	3	4	164	18.4982	4.729
	A2	Sequence	# PSMs	# Proteins	# Protein Groups	Protein Group Accessions	Modifications	ΔCn	q-Value	PEP	XCorr	Charge	MH+ [Da]	ΔM [ppm]	RT [min]	# Missed Cleavages
	High	LVDDIVYEVDcAMITVK	1	1	1	jgi	C11(Carbamidomethyl)	0	0	0.001685	3.28993	2	1982.99	2.43489	117.858	0
	High	AQLPADQVEAFEK	1	1	1	jgi		0	0	0.002182	2.87399	2	1445.73	0.716395	52.3522	0
	High	DIISDDEMFSDAFPVK	1	1	1	jgi		0	0	0.0004025	2.59429	2	1828.83	-0.511571	103.122	0
	High	DIISDDEmFSDAFPVK	1	1	1	jgi	M8(Oxidation)	0	0.002	0.008498	2.01193	2	1844.83	3.04324	89.5245	0
jgi	Pirin1 78839|mRNA:PIIN_08032	10.7646	15.73	1	2	3	4	337	35.168	9.23193
	A2	Sequence	# PSMs	# Proteins	# Protein Groups	Protein Group Accessions	Modifications	ΔCn	q-Value	PEP	XCorr	Charge	MH+ [Da]	ΔM [ppm]	RT [min]	# Missed Cleavages
	High	AHILVISNPVNSTVPIVASVLEK	1	1	1	jgi		0	0	0.00203	3.11027	3	2400.39	2.80627	131.155	0
	High	LFGVTTLDVVR	2	2	2	jgi		0	0	0.002691	2.9588	2	1219.7	-0.237819	104.792	0
	High	VAVLGAGGGIGQPLSLLLK	1	1	1	jgi		0	0.002	0.009981	2.27101	2	1763.08	2.83065	129.641	0
jgi	Pirin1 77226|mRNA:PIIN_06419	10.7451	17.68	1	2	2	3	164	17.8261	9.33447
	A2	Sequence	# PSMs	# Proteins	# Protein Groups	Protein Group Accessions	Modifications	ΔCn	q-Value	PEP	XCorr	Charge	MH+ [Da]	ΔM [ppm]	RT [min]	# Missed Cleavages
	High	HVVFGEVVEGMDVVK	2	1	1	jgi		0	0	0.00139	4.36888	3	1643.85	1.9522	108.632	0
	High	KVEAVGTQSGKPSK	1	1	1	jgi		0	0.002	0.003533	3.04592	3	1415.78	-0.494577	12.2917	1
jgi	Pirin1 71172|mRNA:PIIN_00416	10.661	7.91	1	4	4	4	430	46.9718	6.27783
	A2	Sequence	# PSMs	# Proteins	# Protein Groups	Protein Group Accessions	Modifications	ΔCn	q-Value	PEP	XCorr	Charge	MH+ [Da]	ΔM [ppm]	RT [min]	# Missed Cleavages
	High	IPAINVNDSVTK	1	1	1	jgi		0	0	0.001014	3.06896	2	1270.7	1.47373	47.9032	0
	High	VAVVAGFGDVGK	1	1	1	jgi		0	0	0.002171	2.42648	2	1118.62	1.98187	55.7719	0
	High	RATDVMLAGK	1	1	1	jgi		0	0.002	0.02349	2.74987	2	1061.58	3.84815	24.6946	1
	High	ATDVMLAGK	1	1	1	jgi		0	0.004	0.0285	2.4157	2	905.477	0.517737	29.7193	0
jgi	Pirin1 70863|mRNA:PIIN_00112	10.1154	9.21	1	3	3	3	445	49.1382	6.53662
	A2	Sequence	# PSMs	# Proteins	# Protein Groups	Protein Group Accessions	Modifications	ΔCn	q-Value	PEP	XCorr	Charge	MH+ [Da]	ΔM [ppm]	RT [min]	# Missed Cleavages
	High	TTGSSDDYAYVVTGVK	1	1	1	jgi		0	0	0.0002086	4.24686	2	1662.78	-1.6627	52.4706	0
	High	AVYGTSYTYGGScK	1	1	1	jgi	C13(Carbamidomethyl)	0	0	0.0005078	3.43965	2	1513.66	-0.179773	32.2462	0
	High	VVTAGTSVQGR	1	1	1	jgi		0	0	0.003145	2.42891	2	1074.59	2.73215	18.4828	0
jgi	Pirin1 81267|mRNA:PIIN_10441	10.0442	39.13	1	4	4	4	138	15.0545	7.81104
	A2	Sequence	# PSMs	# Proteins	# Protein Groups	Protein Group Accessions	Modifications	ΔCn	q-Value	PEP	XCorr	Charge	MH+ [Da]	ΔM [ppm]	RT [min]	# Missed Cleavages
	High	LcIAAVEGFADYLMK	1	1	1	jgi	C2(Carbamidomethyl)	0	0	0.0008051	2.94034	2	1700.84	2.55748	128.523	0
	High	TDNLAFQPGEADAIRK	1	1	1	jgi		0	0.002	0.01144	2.7734	3	1745.89	3.30208	46.0104	1
	High	QQLEYYVINGGK	1	1	1	jgi		0	0.002	0.009253	2.20511	2	1411.73	3.952	54.0967	0
	High	YFVTSFESGSR	1	1	1	jgi		0	0.004	0.03312	2.12537	2	1279.6	2.48284	53.0385	0
jgi	Pirin1 75155|mRNA:PIIN_04352	9.84401	14.6	1	3	3	3	315	35.5029	5.87158
	A2	Sequence	# PSMs	# Proteins	# Protein Groups	Protein Group Accessions	Modifications	ΔCn	q-Value	PEP	XCorr	Charge	MH+ [Da]	ΔM [ppm]	RT [min]	# Missed Cleavages
	High	NGILNMVVEVPRWTNAK	1	1	1	jgi		0	0	0.001355	3.75272	3	1941.05	3.8308	122.65	1
	High	VLGIMALIDEGETDWK	1	1	1	jgi		0	0	0.002075	3.18058	2	1789.91	2.41552	132.593	0
	High	MEISKEEPFNPIK	1	1	1	jgi		0	0	0.002958	2.91071	3	1561.79	-1.88631	52.4372	1
jgi	Pirin1 76364|mRNA:PIIN_05558	9.81483	11.94	1	3	3	4	268	29.5364	7.54736
	A2	Sequence	# PSMs	# Proteins	# Protein Groups	Protein Group Accessions	Modifications	ΔCn	q-Value	PEP	XCorr	Charge	MH+ [Da]	ΔM [ppm]	RT [min]	# Missed Cleavages
	High	AQIWDTAGQER	1	1	1	jgi		0	0.002	0.004322	2.62233	2	1274.61	1.16733	38.718	0
	High	STIGVEFATR	1	1	1	jgi		0	0.002	0.008156	2.55314	2	1080.57	0.862727	49.1197	0
	High	VVLIGDSGVGK	2	1	1	jgi		0	0.002	0.004681	2.51946	2	1043.61	1.11543	46.3241	0
jgi	Pirin1 71961|mRNA:PIIN_01184	9.19808	31.37	1	2	2	3	102	11.398	5.2749
	A2	Sequence	# PSMs	# Proteins	# Protein Groups	Protein Group Accessions	Modifications	ΔCn	q-Value	PEP	XCorr	Charge	MH+ [Da]	ΔM [ppm]	RT [min]	# Missed Cleavages
	High	TATVGVVNTTRPTGLLDFAGK	2	1	1	jgi		0	0	0.00134	2.5915	3	2118.16	1.20002	105.504	0
	High	EYVERLIAILK	1	1	1	jgi		0	0.002	0.01014	3.2967	2	1346.81	2.24774	117.922	1
jgi	Pirin1 78575|mRNA:PIIN_07768	8.96069	14.67	1	3	3	3	375	41.686	5.47803
	A2	Sequence	# PSMs	# Proteins	# Protein Groups	Protein Group Accessions	Modifications	ΔCn	q-Value	PEP	XCorr	Charge	MH+ [Da]	ΔM [ppm]	RT [min]	# Missed Cleavages
	High	AGFAGDDAPRAVFPSIVGRPR	1	1	1	jgi		0	0	0.00239	3.56094	4	2156.14	2.17355	112.657	1
	High	VAPEEHPVLLTEAPLNPK	1	1	1	jgi		0	0.002	0.007941	3.24258	3	1954.07	1.24222	97.4287	0
	High	SYELPDGQVITIGNER	1	1	1	jgi		0	0.002	0.007985	2.15717	2	1790.89	-0.531853	83.5514	0
jgi	Pirin1 76868|mRNA:PIIN_06062	8.94669	6.8	1	2	2	3	456	49.4219	5.93506
	A2	Sequence	# PSMs	# Proteins	# Protein Groups	Protein Group Accessions	Modifications	ΔCn	q-Value	PEP	XCorr	Charge	MH+ [Da]	ΔM [ppm]	RT [min]	# Missed Cleavages
	High	VLISGSGNVAQYAALK	2	1	1	jgi		0	0	0.0005116	3.19545	2	1590.89	3.30324	78.4341	0
	High	GGLRLHPTVNLSILK	1	1	1	jgi		0	0.002	0.02261	3.28953	3	1617.99	3.84297	118.484	1
jgi	Pirin1 73730|mRNA:PIIN_02927	8.04201	27.32	1	3	3	3	183	20.9638	6.58057
	A2	Sequence	# PSMs	# Proteins	# Protein Groups	Protein Group Accessions	Modifications	ΔCn	q-Value	PEP	XCorr	Charge	MH+ [Da]	ΔM [ppm]	RT [min]	# Missed Cleavages
	High	QDLPNAMNAAELTDK	1	1	1	jgi		0	0	0.0007741	2.9281	2	1630.78	3.75264	53.0262	0
	High	NISFTVWDVGGQDK	1	1	1	jgi		0	0	0.002572	2.736	2	1565.76	1.97957	96.5513	0
	High	LGEIVTTIPTIGFNVETVEYK	1	1	1	jgi		0	0.002	0.01462	2.37792	2	2323.25	3.66094	117.621	0
jgi	Pirin1 74913|mRNA:PIIN_04110	7.97779	10.34	1	2	2	3	203	22.6382	5.13525
	A2	Sequence	# PSMs	# Proteins	# Protein Groups	Protein Group Accessions	Modifications	ΔCn	q-Value	PEP	XCorr	Charge	MH+ [Da]	ΔM [ppm]	RT [min]	# Missed Cleavages
	High	VIILGDSGVGK	1	1	1	jgi		0	0	0.002918	2.83999	2	1057.63	3.84706	51.3049	0
	High	TSLmNQYVNK	1	1	1	jgi	M4(Oxidation)	0	0.002	0.0128	2.65549	2	1213.59	1.80731	25.1617	0
	High	TSLMNQYVNK	1	1	1	jgi		0	0.002	0.005177	2.48231	2	1197.59	1.35683	38.7653	0
jgi	Pirin1 70824|mRNA:PIIN_00073	7.97689	6.99	1	3	3	3	644	68.6346	5.35107
	A2	Sequence	# PSMs	# Proteins	# Protein Groups	Protein Group Accessions	Modifications	ΔCn	q-Value	PEP	XCorr	Charge	MH+ [Da]	ΔM [ppm]	RT [min]	# Missed Cleavages
	High	TVLSQVAVGDIVSLGGK	1	1	1	jgi		0	0	0.001275	3.19033	2	1642.94	4.33756	104.142	0
	High	VTNPVAISYPNSYK	1	1	1	jgi		0	0.002	0.0039	2.52679	2	1552.81	3.82846	53.1675	0
	High	LSSGNAVTPVLLGK	1	1	1	jgi		0	0.004	0.03547	2.25977	2	1355.79	0.805119	59.9466	0
jgi	Pirin1 74910|mRNA:PIIN_04107	7.79889	5.7	1	2	2	2	491	53.7325	6.85889
	A2	Sequence	# PSMs	# Proteins	# Protein Groups	Protein Group Accessions	Modifications	ΔCn	q-Value	PEP	XCorr	Charge	MH+ [Da]	ΔM [ppm]	RT [min]	# Missed Cleavages
	High	GVLDSFLIEITANILK	1	1	1	jgi		0	0	0.0002149	4.54945	2	1746.01	3.26135	139.648	0
	High	FNDDDGQPIVTK	1	1	1	jgi		0	0.002	0.004261	3.24944	2	1348.64	0.985086	31.5964	0
jgi	Pirin1 77483|mRNA:PIIN_06679	7.71625	6.68	1	3	3	3	599	63.9209	6.27783
	A2	Sequence	# PSMs	# Proteins	# Protein Groups	Protein Group Accessions	Modifications	ΔCn	q-Value	PEP	XCorr	Charge	MH+ [Da]	ΔM [ppm]	RT [min]	# Missed Cleavages
	High	IQQVSNPSGTVSTGGLGEPK	1	1	1	jgi		0	0	0.001033	2.78524	2	1956.01	4.17733	40.7025	0
	High	IDNFVGHVAR	1	1	1	jgi		0	0.002	0.00738	2.69479	3	1127.6	0.329154	34.4492	0
	High	ALQVWDAEGK	1	1	1	jgi		0	0.002	0.004539	2.23622	2	1116.57	0.716629	47.448	0
jgi	Pirin1 70974|mRNA:PIIN_00221	7.63204	4.04	1	3	3	3	742	83.0509	6.32861
	A2	Sequence	# PSMs	# Proteins	# Protein Groups	Protein Group Accessions	Modifications	ΔCn	q-Value	PEP	XCorr	Charge	MH+ [Da]	ΔM [ppm]	RT [min]	# Missed Cleavages
	High	QLGDVLNAVK	1	1	1	jgi		0	0.002	0.003199	2.79638	2	1056.61	2.25631	57.7804	0
	High	TDLTAAANLGR	1	1	1	jgi		0	0.002	0.02245	2.31574	2	1102.59	2.62019	41.8116	0
	High	ALNEYKEAK	1	1	1	jgi		0	0.004	0.0297	2.51993	3	1065.56	-0.0112903	13.999	1
jgi	Pirin1 81455|mRNA:PIIN_10625	7.44299	11.75	1	3	3	3	349	37.6861	5.8335
	A2	Sequence	# PSMs	# Proteins	# Protein Groups	Protein Group Accessions	Modifications	ΔCn	q-Value	PEP	XCorr	Charge	MH+ [Da]	ΔM [ppm]	RT [min]	# Missed Cleavages
	High	LSFAIVPVIEDEHAFDK	1	1	1	jgi		0	0	0.001433	2.7325	3	1930	0.827621	123.09	0
	High	TALSSRLSPAQLSK	1	1	1	jgi		0	0.002	0.004597	2.66363	3	1458.83	2.81517	40.7966	1
	High	AINDLAPTVK	1	1	1	jgi		0	0.004	0.04621	2.04685	2	1041.6	1.73717	42.0033	0
jgi	Pirin1 78448|mRNA:PIIN_07640	7.33821	3.37	1	3	3	3	889	98.8392	7.32764
	A2	Sequence	# PSMs	# Proteins	# Protein Groups	Protein Group Accessions	Modifications	ΔCn	q-Value	PEP	XCorr	Charge	MH+ [Da]	ΔM [ppm]	RT [min]	# Missed Cleavages
	High	DFELVVAPSK	1	1	1	jgi		0	0.002	0.004487	2.79084	2	1104.59	-2.81516	64.2905	0
	High	SQGNYNVGSLK	1	1	1	jgi		0	0.002	0.005183	2.3667	2	1166.58	2.77584	29.2466	0
	High	APFSFTITR	1	1	1	jgi		0	0.002	0.01077	2.18068	2	1039.56	-0.210605	67.1901	0
jgi	Pirin1 80849|mRNA:PIIN_10033	7.32013	5.37	1	2	2	3	410	43.4022	5.64307
	A2	Sequence	# PSMs	# Proteins	# Protein Groups	Protein Group Accessions	Modifications	ΔCn	q-Value	PEP	XCorr	Charge	MH+ [Da]	ΔM [ppm]	RT [min]	# Missed Cleavages
	High	IGLDVASSEFYK	2	1	1	jgi		0	0	0.003026	2.59324	2	1328.68	2.1704	83.2842	0
	High	IGTETYHTLK	1	1	1	jgi		0	0.002	0.01599	2.59374	3	1162.61	1.81365	24.3808	0
jgi	Pirin1 76933|mRNA:PIIN_06126	6.67475	4.59	1	2	2	2	654	71.1599	5.18604
	A2	Sequence	# PSMs	# Proteins	# Protein Groups	Protein Group Accessions	Modifications	ΔCn	q-Value	PEP	XCorr	Charge	MH+ [Da]	ΔM [ppm]	RT [min]	# Missed Cleavages
	High	RIEALNALSSFVYGLK	1	1	1	jgi		0	0	0.001	3.56623	3	1781	3.68339	132.528	1
	High	LQAVQQVVSPITSK	1	1	1	jgi		0	0	0.001231	3.10853	2	1497.86	-0.168541	54.915	0
jgi	Pirin1 81237|mRNA:PIIN_10411	6.26661	19.58	1	2	2	2	143	15.6109	7.23975
	A2	Sequence	# PSMs	# Proteins	# Protein Groups	Protein Group Accessions	Modifications	ΔCn	q-Value	PEP	XCorr	Charge	MH+ [Da]	ΔM [ppm]	RT [min]	# Missed Cleavages
	High	QcAAAVEGLADYLRK	1	1	1	jgi	C2(Carbamidomethyl)	0	0	0.001019	3.63477	3	1664.84	0.744125	97.4272	1
	High	AAIIGILAEENQK	1	1	1	jgi		0	0	0.0009882	2.63184	2	1369.77	2.20675	89.7747	0
jgi	Pirin1 75749|mRNA:PIIN_04941	6.04881	6.65	1	2	2	2	406	42.7427	6.72705
	A2	Sequence	# PSMs	# Proteins	# Protein Groups	Protein Group Accessions	Modifications	ΔCn	q-Value	PEP	XCorr	Charge	MH+ [Da]	ΔM [ppm]	RT [min]	# Missed Cleavages
	High	QAQVKPVIATLSQANLK	1	1	1	jgi		0	0	0.0021	2.996	3	1809.06	1.29258	95.6256	0
	High	TDLSSLTAYK	1	1	1	jgi		0	0.002	0.00567	3.05281	2	1098.57	1.5878	49.1592	0
jgi	Pirin1 70933|mRNA:PIIN_00180	5.96122	3.02	1	2	2	2	862	97.2347	6.3667
	A2	Sequence	# PSMs	# Proteins	# Protein Groups	Protein Group Accessions	Modifications	ΔCn	q-Value	PEP	XCorr	Charge	MH+ [Da]	ΔM [ppm]	RT [min]	# Missed Cleavages
	High	AGLRSVDADVNDITK	1	1	1	jgi		0	0	0.002811	3.44753	3	1573.82	1.11008	43.2973	1
	High	FRNVTNGITPR	1	1	1	jgi		0	0.004	0.02801	2.51369	3	1274.7	2.03027	30.3262	1
jgi	Pirin1 70970|mRNA:PIIN_00217	5.91195	3.6	1	2	2	2	666	73.0174	5.21143
	A2	Sequence	# PSMs	# Proteins	# Protein Groups	Protein Group Accessions	Modifications	ΔCn	q-Value	PEP	XCorr	Charge	MH+ [Da]	ΔM [ppm]	RT [min]	# Missed Cleavages
	High	HLIPSAASGESK	1	1	1	jgi		0	0	0.001076	3.16348	2	1196.63	1.81066	23.5665	0
	High	IVSSIEQKEESK	1	1	1	jgi		0	0.002	0.007035	2.74846	3	1376.73	2.23809	18.6786	1
jgi	Pirin1 75492|mRNA:PIIN_04685	5.53841	5.61	1	2	2	2	428	46.1091	6.69775
	A2	Sequence	# PSMs	# Proteins	# Protein Groups	Protein Group Accessions	Modifications	ΔCn	q-Value	PEP	XCorr	Charge	MH+ [Da]	ΔM [ppm]	RT [min]	# Missed Cleavages
	High	ALAAMVSAQELR	1	1	1	jgi		0	0.002	0.003489	3.09606	2	1259.68	0.734446	57.0194	0
	High	AYVPTASVRSTK	1	1	1	jgi		0	0.002	0.003966	2.44234	3	1279.7	-1.03886	24.9309	1
jgi	Pirin1 72547|mRNA:PIIN_01757	5.38365	4.29	1	2	2	2	583	60.89	6.01123
	A2	Sequence	# PSMs	# Proteins	# Protein Groups	Protein Group Accessions	Modifications	ΔCn	q-Value	PEP	XCorr	Charge	MH+ [Da]	ΔM [ppm]	RT [min]	# Missed Cleavages
	High	LRGQLSVcAVK	1	1	1	jgi	C8(Carbamidomethyl)	0	0.002	0.004438	2.89523	3	1230.7	2.92548	32.1139	1
	High	GRNVIIEQSFGAPK	1	1	1	jgi		0	0.002	0.01177	2.48843	3	1515.83	3.80716	44.6489	1
jgi	Pirin1 75058|mRNA:PIIN_04255	5.28971	6.77	1	2	2	2	325	34.3387	5.79541
	A2	Sequence	# PSMs	# Proteins	# Protein Groups	Protein Group Accessions	Modifications	ΔCn	q-Value	PEP	XCorr	Charge	MH+ [Da]	ΔM [ppm]	RT [min]	# Missed Cleavages
	High	NNFAVEALGVK	1	1	1	jgi		0	0	0.002364	2.92896	2	1161.63	0.908755	60.3816	0
	High	LATSELGPAAK	1	1	1	jgi		0	0.002	0.01043	2.36075	2	1057.59	1.2048	31.7571	0
jgi	Pirin1 77418|mRNA:PIIN_06613	5.26999	5.67	1	2	2	2	353	36.4157	5.13525
	A2	Sequence	# PSMs	# Proteins	# Protein Groups	Protein Group Accessions	Modifications	ΔCn	q-Value	PEP	XCorr	Charge	MH+ [Da]	ΔM [ppm]	RT [min]	# Missed Cleavages
	High	TPDYIQVTGR	1	1	1	jgi		0	0	0.002881	2.97975	2	1149.59	3.17691	40.7297	0
	High	GAITGVQFMK	1	1	1	jgi		0	0.002	0.004816	2.29024	2	1051.56	1.21141	55.0879	0
jgi	Pirin1 75682|mRNA:PIIN_04876	5.26696	5.03	1	2	2	2	398	45.2452	5.38916
	A2	Sequence	# PSMs	# Proteins	# Protein Groups	Protein Group Accessions	Modifications	ΔCn	q-Value	PEP	XCorr	Charge	MH+ [Da]	ΔM [ppm]	RT [min]	# Missed Cleavages
	High	RDELTLEGIK	1	1	1	jgi		0	0.002	0.01296	2.93743	2	1173.65	0.265307	45.0592	1
	High	VLITTDLLAR	1	1	1	jgi		0	0.002	0.005542	2.32953	2	1114.68	1.58857	95.0683	0
jgi	Pirin1 73735|mRNA:PIIN_02932	5.15523	4.72	1	2	2	2	509	56.1946	5.09717
	A2	Sequence	# PSMs	# Proteins	# Protein Groups	Protein Group Accessions	Modifications	ΔCn	q-Value	PEP	XCorr	Charge	MH+ [Da]	ΔM [ppm]	RT [min]	# Missed Cleavages
	High	NLAPQYEEAATTLK	1	1	1	jgi		0	0	0.0009231	2.35258	2	1548.79	-2.77048	49.6988	0
	High	QSLPAVTNVK	1	1	1	jgi		0	0.002	0.01077	2.80265	2	1056.61	2.72789	38.407	0
jgi	Pirin1 73331|mRNA:PIIN_02535	5.04517	4.28	1	2	2	2	654	70.6707	6.29053
	A2	Sequence	# PSMs	# Proteins	# Protein Groups	Protein Group Accessions	Modifications	ΔCn	q-Value	PEP	XCorr	Charge	MH+ [Da]	ΔM [ppm]	RT [min]	# Missed Cleavages
	High	GQTGDASVSAEGIK	1	1	1	jgi		0	0	0.002756	2.62461	2	1319.65	1.59158	25.4752	0
	High	AIQEHAAQLDSEEK	1	1	1	jgi		0	0	0.002564	2.42056	3	1568.76	0.350037	21.7301	0
jgi	Pirin1 73392|mRNA:PIIN_02595	4.96855	8.49	1	2	2	2	318	35.2672	6.39209
	A2	Sequence	# PSMs	# Proteins	# Protein Groups	Protein Group Accessions	Modifications	ΔCn	q-Value	PEP	XCorr	Charge	MH+ [Da]	ΔM [ppm]	RT [min]	# Missed Cleavages
	High	DIGVSNFNGSLLLDVLR	1	1	1	jgi		0	0	0.0004163	2.90776	2	1831.99	-0.905943	131.754	0
	High	MPLIGYGLWK	1	1	1	jgi		0	0.002	0.0227	2.06079	2	1177.64	0.911786	116.204	0
jgi	Pirin1 72571|mRNA:PIIN_01780	4.63394	24.17	1	2	2	2	120	12.9646	5.18604
	A2	Sequence	# PSMs	# Proteins	# Protein Groups	Protein Group Accessions	Modifications	ΔCn	q-Value	PEP	XCorr	Charge	MH+ [Da]	ΔM [ppm]	RT [min]	# Missed Cleavages
	High	VGTVIGARVQELQNLIVGK	1	1	1	jgi		0	0.002	0.01851	2.49173	3	1994.18	1.94031	122.938	1
	High	AMPTFIAYTK	1	1	1	jgi		0	0.002	0.008667	2.14221	2	1142.59	0.309099	63.976	0
jgi	Pirin1 78495|mRNA:PIIN_07689	4.08575	4.78	1	2	2	2	502	56.1132	6.56592
	A2	Sequence	# PSMs	# Proteins	# Protein Groups	Protein Group Accessions	Modifications	ΔCn	q-Value	PEP	XCorr	Charge	MH+ [Da]	ΔM [ppm]	RT [min]	# Missed Cleavages
	High	cGYDDYMSK	1	1	1	jgi	C1(Carbamidomethyl)	0	0.002	0.01487	2.04394	2	1138.42	2.6904	29.2253	0
	High	SLPPTFTVLPNVIEK	1	1	1	jgi		0	0.006	0.04881	2.04181	2	1654.95	2.32563	111.787	0

## Sheet: S1 CF
Accession	Description	Score	Coverage	# Proteins	# Unique Peptides	# Peptides	# PSMs	# AAs	MW [kDa]	calc. pI
jgi	Pirin1 78448|mRNA:PIIN_07640	24.899	6.19	1	5	5	9	889	98.8392	7.32764
	A2	Sequence	# PSMs	Modifications	PEP	XCorr	Charge	ΔM [ppm]	m/z [Da]	RT [min]	# Missed Cleavages
	High	DFELVVAPSK	1		0.1532	2.77402	2	-3.03618	552.799	30.4351	0
	High	mREIVSDLHAR	1	M1(Oxidation)	0.1463	3.56321	3	3.61689	448.236	16.8717	1
	High	NHNGDTSISQEFYR	3		0.0509785	3.38477	3	0.98668	556.586	23.1718	0
	High	SVSVNVTQPLK	1		0.3094	2.63426	2	-4.91625	586.335	23.0906	0
	High	WPTVAQAAR	3		0.3019	2.14807	2	-1.82727	500.271	24.3238	0
jgi	Pirin1 74914|mRNA:PIIN_04111	10.5461	7.06	1	4	4	4	751	80.864	6.99072
	A2	Sequence	# PSMs	Modifications	PEP	XCorr	Charge	ΔM [ppm]	m/z [Da]	RT [min]	# Missed Cleavages
	High	GFEAVSLK	1		0.1782	2.56411	2	-1.69272	425.736	24.6698	0
	High	QDGTVVSSSLSDTDLAAAAATAK	1		0.1566	2.68767	2	1.67418	1090.04	31.1725	0
	High	QDLSIWNTNAQR	1		0.25	2.78354	2	1.66179	723.361	28.4257	0
	High	SANSPPQLLK	1		0.4454	2.51078	2	4.72458	527.801	21.2554	0
jgi	Pirin1 79100|mRNA:PIIN_08292	9.56788	25	1	3	3	3	180	19.3235	6.04932
	A2	Sequence	# PSMs	Modifications	PEP	XCorr	Charge	ΔM [ppm]	m/z [Da]	RT [min]	# Missed Cleavages
	High	cLDVPNGNNSNGQK	1	C1(Carbamidomethyl)	0.3409	2.54331	2	4.83601	758.848	16.0084	0
	High	GGAEEGTTNKGPVTQIK	1		0.4494	3.59477	2	0.92827	843.937	15.3408	1
	High	LQIWTcYDGNNNQK	1	C6(Carbamidomethyl)	0.1246	3.42981	2	4.11625	877.405	29.3998	0
jgi	Pirin1 75741|mRNA:PIIN_04932	7.96224	8.98	1	3	3	3	401	42.5507	6.65381
	A2	Sequence	# PSMs	Modifications	PEP	XCorr	Charge	ΔM [ppm]	m/z [Da]	RT [min]	# Missed Cleavages
	High	NDLAILTAYNNR	1		0.3408	2.22972	2	-0.846477	689.359	32.7899	0
	High	SSTGAAAANDLAAK	1		0.2389	3.2448	2	4.82388	624.318	15.6813	0
	High	SYANSGIAVK	1		0.169	2.48772	2	1.24616	505.27	17.7904	0
jgi	Pirin1 77373|mRNA:PIIN_06568	7.04154	6.49	1	2	2	2	416	43.1814	6.15088
	A2	Sequence	# PSMs	Modifications	PEP	XCorr	Charge	ΔM [ppm]	m/z [Da]	RT [min]	# Missed Cleavages
	High	NYYTIFDYGNSR	1		0.2485	3.30864	2	-3.59089	756.839	34.6924	0
	High	SFSLSYGDGSTVSGK	1		0.1263	3.7329	2	1.62546	746.353	26.5343	0
jgi	Pirin1 73288|mRNA:PIIN_02492	5.76098	2.31	1	2	2	2	909	95.8097	6.62451
	A2	Sequence	# PSMs	Modifications	PEP	XCorr	Charge	ΔM [ppm]	m/z [Da]	RT [min]	# Missed Cleavages
	High	IGVIDTGIDYK	1		0.3726	3.07572	2	-0.203152	597.324	28.2947	0
	High	SVSIQITAPR	1		0.2019	2.68527	2	1.17547	536.312	24.962	0
jgi	Pirin1 76025|mRNA:PIIN_05222	5.32844	6.05	1	2	2	2	281	30.827	4.94482
	A2	Sequence	# PSMs	Modifications	PEP	XCorr	Charge	ΔM [ppm]	m/z [Da]	RT [min]	# Missed Cleavages
	High	SGEIFTER	1		0.3929	2.21223	2	3.75083	469.734	20.4916	0
	High	SNILYGTFR	1		0.2727	3.1162	2	4.98203	535.788	29.9465	0
jgi	Pirin1 75749|mRNA:PIIN_04941	4.65809	4.43	1	2	2	2	406	42.7427	6.72705
	A2	Sequence	# PSMs	Modifications	PEP	XCorr	Charge	ΔM [ppm]	m/z [Da]	RT [min]	# Missed Cleavages
	High	SAQDLLAK	1		0.4507	2.25076	2	-0.994602	423.24	19.1111	0
	High	TDLSSLTAYK	1		0.2751	2.40733	2	3.92126	549.79	26.8694	0

[truncated: 4 more sheets: S2 CF, S1 deg CF, S2 deg CF, Abrev. & Instrument settings]
